# Supplementary material for: 4-Carboxy­pyridinium 3-carb­oxy-4-hydroxy­benzene­sulfonate
Source: Acta Crystallogr Sect E Struct Rep Online. 2008 Jun 7;64(Pt 7):o1192. doi: 10.1107/S1600536808015882 (PMC2961870; doi:10.1107/S1600536808015882)
Supplement: Supplementary file 1 [file e-64-o1192-sup1.cif]

##############################################################################
###                                                                        ###
###        Electronic paper (Acta Crystallographica Section E)             ###
###                                                                        ###
##############################################################################
#                                                                            #
# This CIF contains the data in a paper accepted for publication in Acta     #
# Crystallographica Section E. It conforms to the requirements of Notes      #
# for Authors for Section E, and has been peer reviewed under the auspices   #
# of the IUCr Commission on Journals.                                        #
#                                                                            #
# Full details of the Crystallographic Information File format               #
# are given in the paper "The Crystallographic Information File (CIF):       #
# a New Standard Archive File for Crystallography" by S. R. Hall, F. H.      #
# Allen and I. D. Brown [Acta Cryst. (1991), A47, 655-685].                  #
#                                                                            #
# The current version of the core CIF dictionary is obtainable from          #
# ftp://ftp.iucr.org/pub/cif_core.dic. The current version number is 2.4.    #
#                                                                            #
# Software is freely available for graphical display of the structure(s) in  #
# this CIF.  For information consult the CIF home page http://www.iucr.org/  #
# cif/home.html                                                              #
#                                                                            #
# This file may be used for bona fide research purposes within the           #
# scientific community so long as proper attribution is given to the journal # 
# article from which it was obtained.                                        #
#                                                                            #
##############################################################################
                                             
data_global
_audit_creation_method     'form.cif (version 2.0)'
_journal_data_validation_number     ?
_journal_date_recd_electronic     2008-05-22
_journal_date_accepted     2008-05-27
_journal_name_full     'Acta Crystallographica, Section E'
_journal_year     2008
_journal_volume     64
_journal_issue      7
_journal_page_first     o1192
_journal_page_last     o1192
_journal_paper_category     QO
_journal_coeditor_code     LH2633
loop_
    _publ_contact_author_name
    'Dr Wang, Zhong-long'
_publ_contact_author_address
;
Department of Physics
Huazhong University of Science and Technology
Wuhan 430074
People's Republic of China
and
Science College
China Three Gorges University
Yichang 443002
China
;
_publ_contact_author_email     zhonglong_wang@126.com
_publ_contact_author_fax     ?
_publ_contact_author_phone     ?
_publ_section_title
;
4-Carboxypyridinium 3-carboxy-4-hydroxybenzenesulfonate
;
loop_
    _publ_author_name
    _publ_author_footnote
    _publ_author_address
    'Wang, Zhong-long' .
;
Department of Physics
Huazhong University of Science and Technology
Wuhan 430074
People's Republic of China
and
Science College
China Three Gorges University
Yichang 443002
People's Republic of China
;
    'Yao, Kai-lun' .
;
Department of Physics
Huazhong University of Science and Technology
Wuhan 430074
People's Republic of China
;
    'Liu, Zu-li' .
;
Department of Physics
Huazhong University of Science and Technology
Wuhan 430074
People's Republic of China
;
    'Xu, Hui-jin' .
;
Science College
China Three Gorges University
Yichang 443002
People's Republic of China
;
_publ_section_synopsis     .
data_I
_audit_creation_method     SHELXL-97
_chemical_name_systematic
;
4-Carboxypyridinium 3-carboxy-4-hydroxybenzenesulfonate
;
_chemical_name_common     ?
_chemical_formula_moiety     'C6 H6 N O2 +, C7 H5 O6 S -'
_chemical_formula_sum     'C13 H11 N O8 S'
_chemical_formula_iupac     'C6 H6 N O2 +, C7 H5 O6 S -'
_chemical_formula_weight     341.29
_chemical_melting_point     ?
_symmetry_cell_setting     Orthorhombic
_symmetry_space_group_name_H-M     ' P 21 21 21'
_symmetry_space_group_name_Hall     'P 2ac 2ab'
loop_
    _symmetry_equiv_pos_as_xyz
    'x, y, z'
    '-x+1/2, -y, z+1/2'
    '-x, y+1/2, -z+1/2'
    'x+1/2, -y+1/2, -z'
_cell_length_a     6.6358(6)
_cell_length_b     13.0514(12)
_cell_length_c     16.7415(14)
_cell_angle_alpha     90.00
_cell_angle_beta     90.00
_cell_angle_gamma     90.00
_cell_volume     1449.9(2)
_cell_formula_units_Z     4
_cell_measurement_reflns_used     950
_cell_measurement_theta_min     3.12
_cell_measurement_theta_max     19.74
_cell_measurement_temperature     298(2)
_exptl_crystal_description     needle
_exptl_crystal_colour     colorless
_exptl_crystal_size_max     0.30
_exptl_crystal_size_mid     0.04
_exptl_crystal_size_min     0.02
_exptl_crystal_density_diffrn     1.563
_exptl_crystal_density_meas     ?
_exptl_crystal_density_method     'not measured'
_exptl_crystal_F_000     704
_exptl_absorpt_coefficient_mu     0.267
_exptl_absorpt_correction_type     none
_exptl_absorpt_process_details     ?
_exptl_absorpt_correction_T_min     ?
_exptl_absorpt_correction_T_max     ?
_exptl_special_details
;
;
_diffrn_ambient_temperature     298(2)
_diffrn_radiation_type     'Mo k\a'
_diffrn_radiation_wavelength     0.71073
_diffrn_radiation_source     'fine focus sealed Siemens Mo tube'
_diffrn_radiation_monochromator     graphite
_diffrn_measurement_device_type     'Bruker SMART APEX CCD area-detector'
_diffrn_measurement_method     '0.3\% wide \w exposures'
_diffrn_detector_area_resol_mean     ?
_diffrn_reflns_number     13287
_diffrn_reflns_av_R_equivalents     0.1432
_diffrn_reflns_av_sigmaI/netI     0.1498
_diffrn_reflns_theta_min     2.89
_diffrn_reflns_theta_max     25.00
_diffrn_reflns_theta_full     25.00
_diffrn_measured_fraction_theta_max     0.995
_diffrn_measured_fraction_theta_full     0.995
_diffrn_reflns_limit_h_min     -7
_diffrn_reflns_limit_h_max     7
_diffrn_reflns_limit_k_min     -15
_diffrn_reflns_limit_k_max     15
_diffrn_reflns_limit_l_min     -19
_diffrn_reflns_limit_l_max     18
_diffrn_standards_number     ?
_diffrn_standards_interval_count     ?
_diffrn_standards_interval_time     ?
_diffrn_standards_decay_%     ?
_refine_special_details
;
Refinement of <i>F</i>^2^ against ALL reflections. The weighted <i>R</i>-factor
<i>wR</i> and goodness of fit <i>S</i> are based on <i>F</i>^2^, conventional
<i>R</i>-factors <i>R</i> are based on <i>F</i>, with <i>F</i> set to zero for
negative <i>F</i>^2^. The threshold expression of <i>F</i>^2^ >
\s(<i>F</i>^2^) is used only for calculating <i>R</i>-factors(gt) <i>etc</i>.
and is not relevant to the choice of reflections for refinement.
<i>R</i>-factors based on <i>F</i>^2^ are statistically about twice as large
as those based on <i>F</i>, and <i>R</i>- factors based on ALL data will be
even larger.
;
_reflns_number_total     2545
_reflns_number_gt     1522
_reflns_threshold_expression     I>2\s(I)
_refine_ls_structure_factor_coef     Fsqd
_refine_ls_matrix_type     full
_refine_ls_R_factor_all     0.1354
_refine_ls_R_factor_gt     0.0719
_refine_ls_wR_factor_gt     0.1459
_refine_ls_wR_factor_ref     0.1675
_refine_ls_goodness_of_fit_ref     0.973
_refine_ls_restrained_S_all     0.973
_refine_ls_number_reflns     2545
_refine_ls_number_parameters     220
_refine_ls_number_restraints     5
_refine_ls_hydrogen_treatment     mixed
_refine_ls_weighting_scheme     calc
_refine_ls_weighting_details
                 'calc w=1/[\s^2^(Fo^2^)+(0.0554P)^2^] where P=(Fo^2^+2Fc^2^)/3'
_atom_sites_solution_hydrogens     geom
_atom_sites_solution_primary     direct
_atom_sites_solution_secondary     difmap
_refine_ls_shift/su_max     0.000
_refine_ls_shift/su_mean     0.000
_refine_diff_density_max     0.451
_refine_diff_density_min     -0.367
_refine_ls_extinction_method     none
_refine_ls_extinction_coef     ?
_refine_ls_abs_structure_details     'Flack (1983), 1056 Friedel pairs'
_refine_ls_abs_structure_Flack     -0.1(2)
loop_
    _atom_type_symbol
    _atom_type_description
    _atom_type_scat_dispersion_real
    _atom_type_scat_dispersion_imag
    _atom_type_scat_source
    'C' 'C' 0.0033 0.0016
                         'International Tables Vol C Tables 4.2.6.8 and 6.1.1.4'
    'H' 'H' 0.0000 0.0000
                         'International Tables Vol C Tables 4.2.6.8 and 6.1.1.4'
    'N' 'N' 0.0061 0.0033
                         'International Tables Vol C Tables 4.2.6.8 and 6.1.1.4'
    'O' 'O' 0.0106 0.0060
                         'International Tables Vol C Tables 4.2.6.8 and 6.1.1.4'
    'S' 'S' 0.1246 0.1234
                         'International Tables Vol C Tables 4.2.6.8 and 6.1.1.4'
_computing_data_collection     'SMART (Bruker, 2001)'
_computing_cell_refinement     'SAINT (Bruker, 2001)'
_computing_data_reduction     'SAINT (Bruker, 2001)'
_computing_structure_solution     'SHELXS97 (Sheldrick, 2008)'
_computing_structure_refinement     'SHELXL97 (Sheldrick, 2008)'
_computing_molecular_graphics     'PLATON (Spek, 2003)'
_computing_publication_material     'PLATON (Spek, 2003)'
loop_
    _atom_site_type_symbol
    _atom_site_label
    _atom_site_fract_x
    _atom_site_fract_y
    _atom_site_fract_z
    _atom_site_U_iso_or_equiv
    _atom_site_adp_type
    _atom_site_calc_flag
    _atom_site_refinement_flags
    _atom_site_occupancy
    _atom_site_disorder_assembly
    _atom_site_disorder_group
    C C1 0.5027(9) 0.7437(4) 0.2884(4) 0.0404(15) Uani d . 1 . .
    C C2 0.4566(8) 0.6435(4) 0.2645(3) 0.0334(13) Uani d . 1 . .
    C C3 0.4291(9) 0.5677(4) 0.3235(3) 0.0362(13) Uani d . 1 . .
    H H3 0.3988 0.5009 0.3082 0.043 Uiso calc R 1 . .
    C C4 0.4464(9) 0.5908(4) 0.4022(3) 0.0410(15) Uani d . 1 . .
    C C5 0.4945(12) 0.6910(4) 0.4256(4) 0.0563(18) Uani d . 1 . .
    H H5 0.5083 0.7069 0.4794 0.068 Uiso calc R 1 . .
    C C6 0.5212(12) 0.7655(4) 0.3689(4) 0.062(2) Uani d . 1 . .
    H H6 0.5524 0.8319 0.3848 0.074 Uiso calc R 1 . .
    C C7 0.4373(9) 0.6190(4) 0.1788(3) 0.0393(14) Uani d . 1 . .
    O O1 0.3740(8) 0.5263(3) 0.1634(2) 0.0556(12) Uani d D 1 . .
    H H1 0.335(11) 0.517(5) 0.1176(19) 0.083 Uiso d D 1 . .
    O O2 0.4714(6) 0.6826(3) 0.1260(2) 0.0496(11) Uani d . 1 . .
    O O3 0.5284(8) 0.8216(3) 0.2371(2) 0.0554(13) Uani d D 1 . .
    H H3A 0.524(13) 0.799(5) 0.1914(18) 0.083 Uiso d D 1 . .
    O O4 0.5754(7) 0.5082(3) 0.5343(2) 0.0524(11) Uani d . 1 . .
    O O5 0.2154(6) 0.5225(3) 0.5150(2) 0.0519(11) Uani d . 1 . .
    O O6 0.4088(7) 0.3976(2) 0.4391(2) 0.0474(10) Uani d . 1 . .
    S S1 0.4079(2) 0.49700(10) 0.47738(8) 0.0424(4) Uani d . 1 . .
    C C8 0.4478(9) 0.1284(4) 0.6933(4) 0.0466(15) Uani d . 1 . .
    C C9 0.5068(10) 0.2291(5) 0.6931(4) 0.0551(18) Uani d . 1 . .
    H H9 0.5412 0.2611 0.7409 0.066 Uiso calc R 1 . .
    C C10 0.5153(10) 0.2820(5) 0.6234(4) 0.0538(17) Uani d D 1 . .
    H H10 0.5557 0.3503 0.6230 0.065 Uiso calc R 1 . .
    C C11 0.4091(10) 0.1365(5) 0.5529(4) 0.0531(16) Uani d D 1 . .
    H H11 0.3762 0.1060 0.5045 0.064 Uiso calc R 1 . .
    C C12 0.4005(9) 0.0804(4) 0.6229(4) 0.0474(15) Uani d . 1 . .
    H H12 0.3635 0.0117 0.6223 0.057 Uiso calc R 1 . .
    C C13 0.4301(10) 0.0658(5) 0.7697(4) 0.0491(16) Uani d . 1 . .
    N N1 0.4651(8) 0.2351(4) 0.5553(4) 0.0533(14) Uani d D 1 . .
    H H1A 0.480(8) 0.267(4) 0.511(2) 0.064 Uiso d D 1 . .
    O O7 0.4546(8) 0.1208(3) 0.8342(3) 0.0669(14) Uani d D 1 . .
    H H7 0.478(13) 0.078(4) 0.870(3) 0.100 Uiso d D 1 . .
    O O8 0.3980(8) -0.0253(3) 0.7684(3) 0.0715(14) Uani d . 1 . .
loop_
    _atom_site_aniso_label
    _atom_site_aniso_U_11
    _atom_site_aniso_U_22
    _atom_site_aniso_U_33
    _atom_site_aniso_U_12
    _atom_site_aniso_U_13
    _atom_site_aniso_U_23
    C1 0.037(4) 0.045(3) 0.040(3) -0.008(3) 0.006(3) 0.005(3)
    C2 0.025(3) 0.041(3) 0.035(3) 0.003(2) 0.000(3) 0.004(2)
    C3 0.028(3) 0.039(3) 0.042(4) -0.002(2) 0.002(3) 0.000(3)
    C4 0.034(4) 0.046(3) 0.043(4) -0.003(3) 0.007(3) 0.002(3)
    C5 0.077(5) 0.054(3) 0.038(3) -0.006(4) -0.006(4) -0.005(3)
    C6 0.085(6) 0.043(3) 0.057(4) -0.017(4) 0.009(4) -0.003(3)
    C7 0.035(4) 0.043(3) 0.040(4) 0.009(3) 0.001(3) 0.004(3)
    O1 0.079(3) 0.047(2) 0.041(3) -0.011(2) -0.012(3) -0.003(2)
    O2 0.048(3) 0.057(2) 0.043(2) -0.007(2) 0.002(2) 0.003(2)
    O3 0.075(4) 0.050(2) 0.042(2) -0.010(2) -0.003(3) 0.008(2)
    O4 0.054(3) 0.066(2) 0.037(2) -0.001(2) -0.012(2) -0.003(2)
    O5 0.040(3) 0.064(3) 0.052(3) 0.002(2) 0.021(2) 0.008(2)
    O6 0.054(3) 0.047(2) 0.042(2) 0.000(2) 0.000(3) -0.0028(18)
    S1 0.0461(9) 0.0454(8) 0.0356(8) -0.0018(8) 0.0026(7) 0.0006(7)
    C8 0.028(4) 0.051(3) 0.061(4) 0.008(3) -0.002(3) 0.002(3)
    C9 0.044(4) 0.059(4) 0.063(5) 0.002(3) -0.006(4) 0.003(3)
    C10 0.031(4) 0.060(4) 0.070(5) 0.000(3) -0.001(4) 0.007(4)
    C11 0.030(4) 0.070(4) 0.059(4) 0.001(3) 0.002(4) -0.009(3)
    C12 0.029(3) 0.060(4) 0.053(4) -0.001(3) -0.003(4) 0.006(4)
    C13 0.039(4) 0.053(4) 0.056(4) 0.010(3) -0.006(4) 0.009(3)
    N1 0.033(3) 0.065(4) 0.062(4) 0.003(3) 0.008(3) 0.011(3)
    O7 0.081(4) 0.064(3) 0.055(3) -0.001(3) -0.007(3) 0.006(2)
    O8 0.077(4) 0.062(3) 0.075(3) -0.008(3) -0.011(3) 0.015(2)
_geom_special_details
;
All e.s.d.'s (except the e.s.d. in the dihedral angle between two l.s. planes)
are estimated using the full covariance matrix. The cell e.s.d.'s are taken
into account individually in the estimation of e.s.d.'s in distances, angles
and torsion angles; correlations between e.s.d.'s in cell parameters are only
used when they are defined by crystal symmetry. An approximate (isotropic)
treatment of cell e.s.d.'s is used for estimating e.s.d.'s involving l.s.
planes.
;
loop_
    _geom_bond_atom_site_label_1
    _geom_bond_atom_site_label_2
    _geom_bond_site_symmetry_2
    _geom_bond_distance
    _geom_bond_publ_flag
    C1 O3 . 1.343(6) no
    C1 C6 . 1.382(8) no
    C1 C2 . 1.401(7) no
    C2 C3 . 1.409(7) no
    C2 C7 . 1.477(7) no
    C3 C4 . 1.357(7) no
    C3 H3 . 0.9300 no
    C4 C5 . 1.401(7) no
    C4 S1 . 1.775(5) no
    C5 C6 . 1.371(8) no
    C5 H5 . 0.9300 no
    C6 H6 . 0.9300 no
    C7 O2 . 1.233(6) no
    C7 O1 . 1.306(6) no
    O1 H1 . 0.82(2) no
    O3 H3A . 0.82(2) no
    O4 S1 . 1.472(4) no
    O5 S1 . 1.462(4) no
    O6 S1 . 1.446(3) no
    C8 C12 . 1.370(8) no
    C8 C9 . 1.371(8) no
    C8 C13 . 1.523(8) no
    C9 C10 . 1.359(8) no
    C9 H9 . 0.9300 no
    C10 N1 . 1.336(8) no
    C10 H10 . 0.9300 no
    C11 N1 . 1.340(7) no
    C11 C12 . 1.383(8) no
    C11 H11 . 0.9300 no
    C12 H12 . 0.9300 no
    C13 O8 . 1.209(7) no
    C13 O7 . 1.306(7) no
    N1 H1A . 0.85(2) no
    O7 H7 . 0.83(5) no
loop_
    _geom_angle_atom_site_label_1
    _geom_angle_atom_site_label_2
    _geom_angle_atom_site_label_3
    _geom_angle_site_symmetry_1
    _geom_angle_site_symmetry_3
    _geom_angle
    _geom_angle_publ_flag
    O3 C1 C6 . . 117.1(5) no
    O3 C1 C2 . . 123.5(5) no
    C6 C1 C2 . . 119.3(5) no
    C1 C2 C3 . . 118.9(5) no
    C1 C2 C7 . . 119.9(5) no
    C3 C2 C7 . . 121.2(5) no
    C4 C3 C2 . . 120.8(5) no
    C4 C3 H3 . . 119.6 no
    C2 C3 H3 . . 119.6 no
    C3 C4 C5 . . 119.9(5) no
    C3 C4 S1 . . 121.5(4) no
    C5 C4 S1 . . 118.6(4) no
    C6 C5 C4 . . 119.9(6) no
    C6 C5 H5 . . 120.1 no
    C4 C5 H5 . . 120.1 no
    C5 C6 C1 . . 121.1(5) no
    C5 C6 H6 . . 119.4 no
    C1 C6 H6 . . 119.4 no
    O2 C7 O1 . . 122.8(5) no
    O2 C7 C2 . . 122.3(5) no
    O1 C7 C2 . . 114.8(5) no
    C7 O1 H1 . . 115(5) no
    C1 O3 H3A . . 109(5) no
    O6 S1 O5 . . 113.5(3) no
    O6 S1 O4 . . 111.9(2) no
    O5 S1 O4 . . 111.0(2) no
    O6 S1 C4 . . 107.7(2) no
    O5 S1 C4 . . 105.9(3) no
    O4 S1 C4 . . 106.4(3) no
    C12 C8 C9 . . 120.1(6) no
    C12 C8 C13 . . 117.4(5) no
    C9 C8 C13 . . 122.5(6) no
    C10 C9 C8 . . 120.1(6) no
    C10 C9 H9 . . 120.0 no
    C8 C9 H9 . . 120.0 no
    N1 C10 C9 . . 119.3(6) no
    N1 C10 H10 . . 120.3 no
    C9 C10 H10 . . 120.3 no
    N1 C11 C12 . . 119.7(6) no
    N1 C11 H11 . . 120.1 no
    C12 C11 H11 . . 120.1 no
    C8 C12 C11 . . 118.5(5) no
    C8 C12 H12 . . 120.8 no
    C11 C12 H12 . . 120.8 no
    O8 C13 O7 . . 125.3(6) no
    O8 C13 C8 . . 121.7(6) no
    O7 C13 C8 . . 113.0(5) no
    C10 N1 C11 . . 122.3(6) no
    C10 N1 H1A . . 119(4) no
    C11 N1 H1A . . 119(4) no
    C13 O7 H7 . . 105(5) no
loop_
    _geom_hbond_atom_site_label_D
    _geom_hbond_atom_site_label_H
    _geom_hbond_atom_site_label_A
    _geom_hbond_site_symmetry_A
    _geom_hbond_distance_DH
    _geom_hbond_distance_HA
    _geom_hbond_distance_DA
    _geom_hbond_angle_DHA
    _geom_hbond_publ_flag
    O1 H1 O5 2_564 0.82(2) 1.82(2) 2.632(5) 170(7) yes
    N1 H1A O2 3_645 0.85(2) 2.57(5) 3.140(7) 125(5) yes
    C3 H3 O3 3_645 0.93 2.51 3.379(7) 156.3 yes
    O3 H3A O6 3_655 0.82(2) 2.57(5) 3.140(5) 127(6) yes
    O7 H7 O4 3_646 0.83(5) 1.87(4) 2.654(5) 155(8) yes
    C10 H10 O8 3_656 0.93 2.46 3.152(8) 131.6 yes
    C11 H11 O4 4_456 0.93 2.57 3.257(7) 130.6 yes
    N1 H1A O6 . 0.85(2) 2.14(3) 2.902(6) 149(5) yes
    O3 H3A O2 . 0.82(2) 1.90(4) 2.626(5) 146(6) yes
    C10 H10 O4 . 0.93 2.54 3.331(7) 142.6 yes
