# Supplementary material for: 4-Carboxy­pyridinium 3-carb­oxy-4-hydroxy­benzene­sulfonate
Source: Acta Crystallogr Sect E Struct Rep Online. 2008 Jun 7;64(Pt 7):o1192. doi: 10.1107/S1600536808015882 (PMC2961870; doi:10.1107/S1600536808015882)
Supplement: Supplementary file 2 [file e-64-o1192-Isup2.hkl]

# 
# h,k,l, Fc-squared, Fo-squared, sigma(Fo-squared) and status flag 
# 
data_I
_shelx_title ' I in P2(1)2(1)2(1)' 
_shelx_refln_list_code          4 
_shelx_F_calc_maximum      282.79 
_exptl_crystal_F_000       704.00 
_reflns_d_resolution_high  0.8407 
 
loop_ 
 _symmetry_equiv_pos_as_xyz 
 'x, y, z' 
 '-x+1/2, -y, z+1/2' 
 '-x, y+1/2, -z+1/2' 
 'x+1/2, -y+1/2, -z' 
 
_cell_length_a     6.6358 
_cell_length_b    13.0514 
_cell_length_c    16.7415 
_cell_angle_alpha  90.000 
_cell_angle_beta   90.000 
_cell_angle_gamma  90.000 
 
_shelx_F_squared_multiplier     1.000 
 
loop_ 
 _refln_index_h 
 _refln_index_k 
 _refln_index_l 
 _refln_F_squared_calc 
 _refln_F_squared_meas 
 _refln_F_squared_sigma 
 _refln_observed_status 
   2   0   0    79968.29   111603.38  12758.01 o 
   4   0   0      200.93      210.41     27.88 o 
   6   0   0      812.70      812.95    177.46 o 
   1   1   0     2745.81     3603.02    315.73 o 
   3   1   0       69.71       78.15     15.55 o 
   4   1   0      142.82      170.55     29.03 o 
   5   1   0       74.96       56.26     15.15 o 
   6   1   0        6.69        0.00     23.32 o 
   7   1   0        1.14       44.81     43.85 o 
   0   2   0     3605.65     2724.97    306.01 o 
   1   2   0    19005.28    22011.71   1621.39 o 
   2   2   0     6422.09     7817.27    578.36 o 
   3   2   0     1443.38     1633.25    133.06 o 
   4   2   0     6996.77     7606.60    677.92 o 
   5   2   0       69.62       76.22     19.03 o 
   6   2   0     2058.34     1591.03    130.70 o 
   7   2   0      152.62      186.12     46.53 o 
   1   3   0     1361.20     1179.80     87.84 o 
   2   3   0      252.34      262.13     21.01 o 
   3   3   0       29.84       47.60      9.62 o 
   4   3   0        1.25        4.39     13.60 o 
   5   3   0       47.13       22.51     16.54 o 
   6   3   0       31.55       53.73     21.27 o 
   7   3   0      132.90      150.43     45.68 o 
   0   4   0     5580.26     4400.66    434.34 o 
   1   4   0      451.00      356.46     26.65 o 
   2   4   0        2.14        3.90      6.90 o 
   3   4   0        3.47        0.09      8.55 o 
   4   4   0        0.05        5.87     20.93 o 
   5   4   0      164.30      195.64     22.47 o 
   6   4   0       34.79       21.90     25.64 o 
   7   4   0       23.63       37.41     53.54 o 
   1   5   0      871.33      731.18     58.93 o 
   2   5   0      129.27      121.93     12.31 o 
   3   5   0       84.34      130.02     15.56 o 
   4   5   0        0.77        0.00     10.97 o 
   5   5   0        1.50        0.00     14.80 o 
   6   5   0       78.20       40.95     26.86 o 
   7   5   0       51.21       38.14     45.07 o 
   0   6   0     1059.09      939.58     93.76 o 
   1   6   0      439.25      414.73     34.30 o 
   2   6   0      102.02      121.63     13.84 o 
   3   6   0       63.22       62.86     11.49 o 
   4   6   0      221.76      279.45     33.01 o 
   5   6   0        3.01        0.65     17.93 o 
   6   6   0       63.05      116.04     28.83 o 
   7   6   0       49.39       36.67     71.10 o 
   1   7   0      210.17      219.45     18.89 o 
   2   7   0      647.55      628.99     49.61 o 
   3   7   0       40.64       72.45     19.16 o 
   4   7   0      138.36      137.27     32.68 o 
   5   7   0        0.55        0.00     15.32 o 
   6   7   0       14.30        0.00     24.88 o 
   7   7   0       11.49        0.00     50.19 o 
   0   8   0     3489.88     3183.26    315.22 o 
   1   8   0       42.55       30.91      8.92 o 
   2   8   0      360.42      342.53     28.11 o 
   3   8   0        6.57        0.00     10.70 o 
   4   8   0      107.80      117.77     17.76 o 
   5   8   0        2.41       12.84     17.06 o 
   6   8   0      102.30       78.11     43.23 o 
   1   9   0      130.73      127.15     14.85 o 
   2   9   0        7.72        0.00     11.01 o 
   3   9   0      105.91      135.19     26.50 o 
   4   9   0       19.13       18.83     18.32 o 
   5   9   0       12.42        0.88     23.50 o 
   6   9   0       88.11       11.95     44.51 o 
   0  10   0      756.25      728.14     75.35 o 
   1  10   0        8.91        0.00     13.96 o 
   2  10   0       47.79       44.46     13.18 o 
   3  10   0       24.80       18.29     15.54 o 
   4  10   0      195.78      148.51     21.51 o 
   5  10   0        1.80        7.08     24.91 o 
   6  10   0      116.44       91.95     54.55 o 
   1  11   0      165.09      190.56     21.05 o 
   2  11   0        1.13        0.00     12.41 o 
   3  11   0      489.84      432.08     55.41 o 
   4  11   0        0.01        0.00     17.57 o 
   5  11   0       84.53       60.15     29.03 o 
   0  12   0      299.24      359.94     49.42 o 
   1  12   0      118.43      111.13     19.18 o 
   2  12   0       89.97       93.54     17.60 o 
   3  12   0        0.00       47.38     22.28 o 
   4  12   0       17.04       31.53     21.22 o 
   5  12   0       14.24       35.41     42.22 o 
   1  13   0        2.46       45.87     24.27 o 
   2  13   0        2.62        0.00     16.62 o 
   3  13   0       23.95       37.62     20.16 o 
   4  13   0        3.19        0.00     27.86 o 
   0  14   0       23.73       39.61     29.58 o 
   1  14   0       57.19       72.08     22.23 o 
   2  14   0        7.78        0.40     20.06 o 
   3  14   0        2.42        5.02     26.27 o 
   1  15   0        0.05       32.39     23.84 o 
   2  15   0        0.85        0.00     22.64 o 
   2   0   1     2383.49     3004.23    210.00 o 
   3   0   1      311.10      350.86     31.22 o 
   4   0   1     1377.39     1647.56    134.59 o 
   5   0   1       76.87       49.15     19.72 o 
   6   0   1      140.71      164.60     30.15 o 
   7   0   1        0.07        0.00     66.35 o 
  -6   1   1      117.12      146.48     25.66 o 
  -5   1   1     1025.21      902.64     72.27 o 
  -4   1   1     3353.21     3827.37    344.88 o 
  -3   1   1     1461.13     1844.45    163.75 o 
  -1   1   1     6410.10     8042.45    644.03 o 
   1   1   1     6370.69     7926.52    589.14 o 
   3   1   1     1468.24     1805.46    147.29 o 
   4   1   1     3352.81     4098.43    353.73 o 
   5   1   1     1042.79      983.24     86.09 o 
   6   1   1      117.40       90.55     30.52 o 
   7   1   1       65.44        7.30     28.40 o 
  -7   2   1        0.74       61.87     57.62 o 
  -6   2   1       84.34      105.72     23.83 o 
  -5   2   1       13.52       23.92     14.24 o 
  -4   2   1      560.28      607.53     48.68 o 
  -3   2   1      388.99      468.54     35.31 o 
  -2   2   1      333.80      347.99     35.73 o 
  -1   2   1     1342.81     1558.79    136.93 o 
   1   2   1     1341.64     1508.35    122.05 o 
   2   2   1      322.42      346.27     27.45 o 
   3   2   1      386.38      458.61     33.61 o 
   4   2   1      562.42      683.65     46.40 o 
   5   2   1       12.99       20.18     14.39 o 
   6   2   1       83.57       60.49     31.21 o 
   7   2   1        0.79       15.69     29.58 o 
  -7   3   1      105.14       68.83     59.27 o 
  -6   3   1      416.67      404.78     40.69 o 
  -5   3   1     1387.82     1261.38     98.85 o 
  -4   3   1     1201.35     1181.94     93.48 o 
  -3   3   1     2382.27     2864.43    280.94 o 
  -2   3   1      143.64      134.37     12.90 o 
  -1   3   1     4465.95     4210.24    291.14 o 
   0   3   1        2.90        0.00      3.59 o 
   1   3   1     4408.75     4134.98    331.06 o 
   2   3   1      140.89      156.81     14.47 o 
   3   3   1     2390.88     2828.42    211.33 o 
   4   3   1     1196.70     1141.39     86.53 o 
   5   3   1     1411.05     1391.08    106.31 o 
   6   3   1      416.13      398.85     49.03 o 
   7   3   1      107.16       58.19     32.57 o 
  -7   4   1        2.57        0.00     47.27 o 
  -6   4   1       18.89       11.59     26.22 o 
  -5   4   1       17.37        9.08     13.28 o 
  -4   4   1       80.48       61.24     26.82 o 
  -3   4   1      145.86      172.85     16.92 o 
  -2   4   1      272.33      340.64     27.04 o 
  -1   4   1       52.35       76.66      7.69 o 
   0   4   1      171.93      186.09     14.54 o 
   1   4   1       52.93       51.04      8.67 o 
   2   4   1      272.51      346.10     29.28 o 
   3   4   1      145.08      191.83     18.85 o 
   4   4   1       75.72      142.12     34.88 o 
   5   4   1       16.86       17.29     15.00 o 
   6   4   1       19.08       25.51     26.20 o 
   7   4   1        2.47        0.00     32.47 o 
  -7   5   1       49.77        5.11     44.11 o 
  -6   5   1       60.46        2.46     29.59 o 
  -5   5   1      533.66      535.96     40.65 o 
  -4   5   1      132.80      174.78     16.72 o 
  -3   5   1       29.76       29.74      9.21 o 
  -2   5   1       29.42       30.72      9.49 o 
  -1   5   1      364.68      326.57     23.99 o 
   0   5   1      162.75      185.69     14.80 o 
   1   5   1      363.72      317.28     27.25 o 
   2   5   1       30.71       36.37      8.93 o 
   3   5   1       28.60       33.88      9.95 o 
   4   5   1      131.49      129.77     27.29 o 
   5   5   1      525.03      566.61     46.17 o 
   6   5   1       59.92       34.93     26.07 o 
   7   5   1       47.48       49.83     48.37 o 
  -7   6   1        9.14        0.00     43.56 o 
  -6   6   1       85.43       31.90     36.17 o 
  -5   6   1       37.49       32.35     19.94 o 
  -4   6   1       66.25       68.36     13.46 o 
  -3   6   1      186.39      159.48     16.35 o 
  -2   6   1      145.10      176.58     15.97 o 
  -1   6   1      694.36      603.34     45.54 o 
   0   6   1      834.98      737.26     55.68 o 
   1   6   1      697.14      597.56     48.64 o 
   2   6   1      152.77      205.22     18.56 o 
   3   6   1      188.06      187.85     19.05 o 
   4   6   1       60.25       50.15     15.90 o 
   5   6   1       37.22       60.25     26.77 o 
   6   6   1       85.44       64.36     30.76 o 
   7   6   1        9.00       22.34     45.47 o 
  -7   7   1        5.80       64.80     49.43 o 
  -6   7   1       18.99       65.70     37.17 o 
  -5   7   1      313.45      282.66     31.61 o 
  -4   7   1        3.97        0.00     11.66 o 
  -3   7   1      121.21      149.91     14.80 o 
  -2   7   1       91.02      112.65     12.07 o 
  -1   7   1      384.64      305.07     25.13 o 
   0   7   1      254.51      298.81     22.70 o 
   1   7   1      389.80      382.19     28.80 o 
   2   7   1       90.91       82.24     13.08 o 
   3   7   1      119.49      132.05     16.88 o 
   4   7   1        4.03       21.96     14.10 o 
   5   7   1      306.65      291.02     38.36 o 
   6   7   1       18.91       23.09     26.98 o 
   7   7   1        5.42       29.54     46.91 o 
  -6   8   1       14.68        0.00     39.25 o 
  -5   8   1       32.31       25.91     20.52 o 
  -4   8   1      163.81      203.02     33.79 o 
  -3   8   1      255.60      244.34     23.06 o 
  -2   8   1      241.47      230.68     21.31 o 
  -1   8   1      235.44      210.21     18.97 o 
   0   8   1      560.74      509.60     37.41 o 
   1   8   1      234.55      229.12     21.15 o 
   2   8   1      247.29      241.32     22.54 o 
   3   8   1      254.61      238.93     28.01 o 
   4   8   1      159.29      167.72     21.57 o 
   5   8   1       32.47       44.49     18.52 o 
   6   8   1       14.77       22.46     27.25 o 
  -6   9   1        1.78        0.00     40.40 o 
  -5   9   1      190.80      218.28     31.63 o 
  -4   9   1       25.46       11.77     14.73 o 
  -3   9   1        4.92        0.00     12.44 o 
  -2   9   1      147.32      180.98     22.51 o 
  -1   9   1      658.32      644.13     48.17 o 
   0   9   1        6.51        0.00      8.59 o 
   1   9   1      657.25      586.55     48.01 o 
   2   9   1      148.24      164.71     19.24 o 
   3   9   1        5.07       11.70     13.32 o 
   4   9   1       25.49       54.89     21.55 o 
   5   9   1      191.95      179.61     30.92 o 
   6   9   1        1.79       13.93     34.57 o 
  -6  10   1       20.34       14.78     55.35 o 
  -5  10   1       35.11       99.37     51.20 o 
  -4  10   1      118.85      119.05     19.39 o 
  -3  10   1      111.99       89.33     20.43 o 
  -2  10   1      257.94      260.86     22.43 o 
  -1  10   1        8.58       12.45     11.42 o 
   0  10   1       35.29       49.14     11.68 o 
   1  10   1        8.74        0.00     11.24 o 
   2  10   1      255.56      201.98     29.49 o 
   3  10   1      111.63      115.10     17.82 o 
   4  10   1      114.77       85.26     18.53 o 
   5  10   1       34.74       19.47     20.55 o 
   6  10   1       20.58       64.20     44.33 o 
  -5  11   1      108.71      116.08     67.31 o 
  -4  11   1       31.88       34.14     23.75 o 
  -3  11   1       10.44       27.56     15.65 o 
  -2  11   1       40.42       43.87     14.87 o 
  -1  11   1      705.31      647.91     52.77 o 
   0  11   1       29.47       47.92     13.77 o 
   1  11   1      706.10      727.38     57.70 o 
   2  11   1       41.10       23.02     14.09 o 
   3  11   1        9.99       28.19     15.69 o 
   4  11   1       31.34        5.98     17.68 o 
   5  11   1      107.80       72.78     28.79 o 
  -4  12   1       62.93       28.44     26.08 o 
  -3  12   1      300.85      275.03     33.68 o 
  -2  12   1      182.59      154.02     20.93 o 
  -1  12   1      173.46      163.03     21.37 o 
   0  12   1       41.33       83.50     17.34 o 
   1  12   1      174.07      186.23     22.94 o 
   2  12   1      183.89      163.82     25.12 o 
   3  12   1      302.55      280.11     31.13 o 
   4  12   1       61.97       29.64     20.04 o 
  -4  13   1       20.44       11.28     40.88 o 
  -3  13   1       72.20       66.38     21.71 o 
  -2  13   1        3.44       26.92     22.32 o 
  -1  13   1       69.62       52.05     18.68 o 
   0  13   1        1.40       17.26     17.58 o 
   1  13   1       71.74       98.98     19.96 o 
   2  13   1        3.60        0.00     19.47 o 
   3  13   1       71.48       57.61     19.93 o 
   4  13   1       20.37        0.00     21.69 o 
  -3  14   1       17.88       29.98     22.69 o 
  -2  14   1       86.04       94.86     23.43 o 
  -1  14   1       50.91       50.25     20.92 o 
   0  14   1        1.43        4.24     19.28 o 
   1  14   1       50.35       78.04     21.66 o 
   2  14   1       85.59       97.85     25.11 o 
   3  14   1       17.35        9.69     21.82 o 
  -1  15   1       70.71       85.46     26.55 o 
   0  15   1        0.54        0.00     22.71 o 
   1  15   1       70.51      117.67     26.30 o 
   1   0   2      106.68      113.14     11.52 o 
   2   0   2     3359.25     3998.60    294.59 o 
   3   0   2      181.38      205.43     16.81 o 
   4   0   2      638.07      693.90     50.49 o 
   5   0   2       43.36       49.20     15.62 o 
   6   0   2      352.39      223.92    105.52 o 
   7   0   2        0.00        0.00     32.63 o 
  -7   1   2       89.05       47.12     82.19 o 
  -6   1   2      128.23       95.27     24.45 o 
  -5   1   2      129.87      113.69     21.70 o 
  -4   1   2      199.67      201.67     21.96 o 
  -3   1   2     1054.77     1258.53     94.59 o 
  -2   1   2      778.05      894.27     63.45 o 
  -1   1   2     6893.23     7663.00    677.14 o 
   0   1   2       82.49       96.22      9.92 o 
   1   1   2     6966.64     7594.32    530.38 o 
   2   1   2      774.51      934.33     73.92 o 
   3   1   2     1096.70     1255.10     94.42 o 
   4   1   2      201.65      236.14     21.56 o 
   5   1   2      132.56      177.54     24.19 o 
   6   1   2      128.60      127.94     28.37 o 
   7   1   2       87.24       79.64     29.21 o 
  -7   2   2       74.84       73.07     57.86 o 
  -6   2   2       60.24      141.30     30.92 o 
  -5   2   2      284.80      275.09     25.32 o 
  -4   2   2      179.09      219.55     19.03 o 
  -3   2   2      916.65      946.41     67.40 o 
  -2   2   2     1314.24     1460.23    117.12 o 
  -1   2   2     1387.16     1496.65    119.03 o 
   0   2   2     6048.97     5150.48    381.13 o 
   1   2   2     1397.06     1440.85    109.06 o 
   2   2   2     1334.64     1410.85    107.30 o 
   3   2   2      919.36      957.64     71.89 o 
   4   2   2      170.76      207.08     19.08 o 
   5   2   2      285.23      315.78     32.67 o 
   6   2   2       62.88       83.77     21.43 o 
   7   2   2       75.98       45.40     30.98 o 
  -7   3   2      117.01       18.11     69.06 o 
  -6   3   2       29.76        0.00     30.22 o 
  -5   3   2      392.98      409.63     33.16 o 
  -4   3   2      104.85      116.97     15.73 o 
  -3   3   2     1391.92     1411.39     98.82 o 
  -2   3   2     1039.59     1270.41    113.31 o 
  -1   3   2     5209.14     4658.41    327.49 o 
   0   3   2       75.19       68.99      9.42 o 
   1   3   2     5163.60     4749.95    347.92 o 
   2   3   2     1035.85     1249.46    101.31 o 
   3   3   2     1355.66     1393.30    105.19 o 
   4   3   2      105.53      107.93     19.55 o 
   5   3   2      388.37      456.57     38.89 o 
   6   3   2       28.80        0.00     19.14 o 
   7   3   2      121.64      119.30     27.86 o 
  -7   4   2       53.19       36.38     72.80 o 
  -6   4   2      450.72      464.83     73.83 o 
  -5   4   2        1.03        9.69     21.21 o 
  -4   4   2      222.69      279.27     23.63 o 
  -3   4   2       57.07       27.78     13.91 o 
  -2   4   2      419.83      422.75     30.49 o 
  -1   4   2     1955.03     1617.58    115.00 o 
   0   4   2     4295.07     3478.05    242.20 o 
   1   4   2     1965.70     1666.70    122.27 o 
   2   4   2      420.12      425.80     35.21 o 
   3   4   2       59.25       90.48     11.98 o 
   4   4   2      233.16      292.37     33.61 o 
   5   4   2        1.00        0.00     16.46 o 
   6   4   2      460.44      544.99     77.54 o 
   7   4   2       53.86       31.64     33.25 o 
  -7   5   2       89.10       54.67     75.87 o 
  -6   5   2       27.91       46.43     30.10 o 
  -5   5   2      130.74      114.46     21.94 o 
  -4   5   2       31.59       16.15     10.20 o 
  -3   5   2      913.21      872.36     64.05 o 
  -2   5   2      501.56      557.04     39.65 o 
  -1   5   2     2408.04     2185.61    151.52 o 
   0   5   2     2132.73     2111.24    147.80 o 
   1   5   2     2446.11     2144.35    172.35 o 
   2   5   2      496.63      557.46     45.49 o 
   3   5   2      949.28      955.36     72.98 o 
   4   5   2       32.35       24.91     13.01 o 
   5   5   2      133.02      135.49     25.10 o 
   6   5   2       28.55        0.00     19.40 o 
   7   5   2       88.40       92.42     37.59 o 
  -7   6   2       20.13       52.69     69.80 o 
  -6   6   2      147.32      155.38     35.60 o 
  -5   6   2       22.00       17.32     19.31 o 
  -4   6   2       58.88       58.60     14.28 o 
  -3   6   2      358.26      362.56     28.59 o 
  -2   6   2       31.29       22.10      8.06 o 
  -1   6   2      983.19      969.98     68.80 o 
   0   6   2     1228.91     1032.26     72.95 o 
   1   6   2      976.93      974.91     73.02 o 
   2   6   2       32.65       52.22      9.34 o 
   3   6   2      352.02      390.48     32.83 o 
   4   6   2       61.04       61.83     20.04 o 
   5   6   2       21.88       25.08     15.65 o 
   6   6   2      147.29      160.31     31.84 o 
   7   6   2       19.83       18.23     36.33 o 
  -7   7   2       37.34        0.00     78.72 o 
  -6   7   2       12.19        0.00     30.87 o 
  -5   7   2       31.47       53.96     27.30 o 
  -4   7   2       44.26       33.64     16.11 o 
  -3   7   2      140.12      126.93     14.72 o 
  -2   7   2      100.00      108.03     12.24 o 
  -1   7   2      737.62      739.55     55.58 o 
   0   7   2      393.49      426.41     31.21 o 
   1   7   2      720.72      733.06     59.56 o 
   2   7   2       97.91      131.67     17.97 o 
   3   7   2      128.53      154.17     17.54 o 
   4   7   2       43.25       39.01     14.79 o 
   5   7   2       30.38       12.90     20.69 o 
   6   7   2       12.15       20.28     21.82 o 
   7   7   2       38.60       48.34     52.80 o 
  -6   8   2      245.19      259.20     47.83 o 
  -5   8   2       55.08       81.13     27.27 o 
  -4   8   2      283.48      281.52     29.69 o 
  -3   8   2       24.44        8.41     11.03 o 
  -2   8   2       37.31       41.07     10.64 o 
  -1   8   2      104.97       98.91     12.22 o 
   0   8   2     1067.00      985.57     73.32 o 
   1   8   2      102.59      118.19     14.12 o 
   2   8   2       39.19       35.86     11.43 o 
   3   8   2       22.94       26.42     12.89 o 
   4   8   2      283.90      279.16     27.47 o 
   5   8   2       55.29       58.32     20.11 o 
   6   8   2      244.79      246.64     53.74 o 
  -6   9   2       32.26       92.92     42.27 o 
  -5   9   2       49.18       57.48     46.45 o 
  -4   9   2       99.41      126.49     21.14 o 
  -3   9   2      276.78      250.11     22.66 o 
  -2   9   2      483.61      459.73     35.73 o 
  -1   9   2      189.70      204.89     19.41 o 
   0   9   2        0.49        4.38      9.56 o 
   1   9   2      190.08      189.25     20.80 o 
   2   9   2      480.54      521.35     40.74 o 
   3   9   2      283.54      265.22     29.66 o 
   4   9   2      100.40       90.31     18.53 o 
   5   9   2       50.09       36.31     38.34 o 
   6   9   2       33.04       36.10     49.53 o 
  -5  10   2       78.39       79.18     36.58 o 
  -4  10   2       59.47       46.71     33.99 o 
  -3  10   2      147.53      134.13     24.32 o 
  -2  10   2      430.43      409.82     34.82 o 
  -1  10   2      210.60      220.37     21.97 o 
   0  10   2     1493.71     1352.82    101.79 o 
   1  10   2      211.54      235.79     22.68 o 
   2  10   2      433.27      424.61     36.75 o 
   3  10   2      149.35      134.59     19.09 o 
   4  10   2       56.37       45.06     17.92 o 
   5  10   2       78.95       79.52     24.23 o 
  -5  11   2       36.54        4.16     45.62 o 
  -4  11   2       14.50       17.41     23.45 o 
  -3  11   2      166.27      149.75     20.92 o 
  -2  11   2      161.53      158.09     23.57 o 
  -1  11   2      380.63      382.84     36.52 o 
   0  11   2      134.19      158.01     23.62 o 
   1  11   2      373.12      427.16     34.22 o 
   2  11   2      161.34      142.02     19.81 o 
   3  11   2      165.36      142.32     20.12 o 
   4  11   2       14.23       15.77     18.33 o 
   5  11   2       37.01       31.76     22.01 o 
  -4  12   2       91.10      125.66     36.92 o 
  -3  12   2      130.50      126.28     22.40 o 
  -2  12   2      100.36      104.26     30.28 o 
  -1  12   2       99.17      102.84     17.71 o 
   0  12   2      283.62      291.24     29.63 o 
   1  12   2       97.30      117.18     19.71 o 
   2  12   2      102.36       80.77     18.24 o 
   3  12   2      128.75      135.91     21.41 o 
   4  12   2       89.92       32.83     22.18 o 
  -4  13   2        9.69       21.39     37.09 o 
  -3  13   2       21.94       29.86     26.62 o 
  -2  13   2       65.78       51.20     19.42 o 
  -1  13   2       43.37       50.13     20.49 o 
   0  13   2      116.80      116.67     21.23 o 
   1  13   2       41.52       72.89     20.35 o 
   2  13   2       65.87       73.41     19.73 o 
   3  13   2       21.87       21.85     19.40 o 
   4  13   2        9.40        0.00     22.28 o 
  -3  14   2       21.81       16.48     29.80 o 
  -2  14   2       14.44       23.18     21.73 o 
  -1  14   2       12.22       41.42     20.28 o 
   0  14   2       76.65      112.64     27.04 o 
   1  14   2       11.69       17.81     20.94 o 
   2  14   2       14.62       26.19     20.93 o 
   3  14   2       21.68        8.25     20.55 o 
  -1  15   2       29.66       25.74     23.27 o 
   0  15   2       22.33       46.11     24.94 o 
   1  15   2       31.10       38.90     24.51 o 
   1   0   3      469.05      584.31     53.50 o 
   2   0   3     3957.83     3922.66    350.40 o 
   3   0   3      240.04      275.33     24.42 o 
   4   0   3     1230.74     1158.34     82.40 o 
   5   0   3      151.11      198.59     21.67 o 
   6   0   3       34.77       56.95     29.81 o 
   7   0   3       31.66        0.00     44.22 o 
  -7   1   3        1.80        0.00     76.29 o 
  -6   1   3       34.72       61.35     44.01 o 
  -5   1   3      837.94      683.63     54.98 o 
  -4   1   3      181.50      224.63     21.83 o 
  -3   1   3      152.74      162.12     15.79 o 
  -2   1   3     1063.35     1161.14     89.88 o 
  -1   1   3     2937.55     3448.50    305.21 o 
   0   1   3       55.35       50.18      5.50 o 
   1   1   3     2928.69     3402.37    254.07 o 
   2   1   3     1061.30     1227.60     97.69 o 
   3   1   3      154.93      148.84     18.63 o 
   4   1   3      178.71      234.66     21.25 o 
   5   1   3      840.93      878.58     55.75 o 
   6   1   3       35.12       40.16     25.08 o 
   7   1   3        1.93        0.00     24.63 o 
  -7   2   3       11.38       12.94     56.55 o 
  -6   2   3      514.87      471.56     67.89 o 
  -5   2   3       34.67       29.10     15.72 o 
  -4   2   3      683.72      685.28     65.34 o 
  -3   2   3        9.15        1.33      8.89 o 
  -2   2   3      742.80      742.79     70.38 o 
  -1   2   3     2740.93     2662.04    229.09 o 
   0   2   3        5.63        0.00      3.28 o 
   1   2   3     2747.46     2496.26    190.68 o 
   2   2   3      773.46      802.90     58.94 o 
   3   2   3        9.42        6.19      8.82 o 
   4   2   3      706.23      748.82     61.66 o 
   5   2   3       33.92       29.85     15.58 o 
   6   2   3      512.29      475.97     44.97 o 
   7   2   3       11.21        0.00     24.37 o 
  -7   3   3       26.17        0.00     62.64 o 
  -6   3   3       18.14        3.29     38.24 o 
  -5   3   3      837.35      708.57     77.24 o 
  -4   3   3       20.48       54.03     13.53 o 
  -3   3   3      171.82      195.19     19.31 o 
  -2   3   3      434.71      432.41     37.17 o 
  -1   3   3     1713.52     1509.17    178.61 o 
   0   3   3        7.64        0.00      5.17 o 
   1   3   3     1720.98     1514.56    113.10 o 
   2   3   3      447.03      471.75     34.62 o 
   3   3   3      170.49      192.84     18.15 o 
   4   3   3       21.61       47.20     13.01 o 
   5   3   3      828.40      860.40     58.56 o 
   6   3   3       18.46        0.04     20.32 o 
   7   3   3       24.48       22.77     25.73 o 
  -7   4   3       13.56        0.00     69.63 o 
  -6   4   3       37.79        0.00     29.74 o 
  -5   4   3      191.53      197.26     30.50 o 
  -4   4   3      240.10      254.36     22.76 o 
  -3   4   3      799.90      769.79     60.67 o 
  -2   4   3     1128.28     1118.99    107.17 o 
  -1   4   3       14.82        5.81      5.36 o 
   0   4   3     3443.17     3122.16    231.40 o 
   1   4   3       15.38       14.07      7.38 o 
   2   4   3     1095.11     1035.97     79.72 o 
   3   4   3      800.95      861.29     60.62 o 
   4   4   3      235.01      257.74     27.77 o 
   5   4   3      194.19      206.65     28.86 o 
   6   4   3       38.81       20.27     19.40 o 
   7   4   3       13.51        0.00     24.47 o 
  -7   5   3       22.16       36.47     73.97 o 
  -6   5   3       48.90       14.25     46.18 o 
  -5   5   3      252.64      322.00     39.98 o 
  -4   5   3      120.36      130.05     18.53 o 
  -3   5   3      159.77      149.15     29.87 o 
  -2   5   3      731.34      662.38     48.55 o 
  -1   5   3     2618.91     2306.32    159.55 o 
   0   5   3       12.95       12.36      6.28 o 
   1   5   3     2611.93     2242.91    169.51 o 
   2   5   3      745.78      715.06     55.59 o 
   3   5   3      161.09      174.69     16.89 o 
   4   5   3      123.85      128.91     18.30 o 
   5   5   3      255.41      319.79     32.88 o 
   6   5   3       49.31       34.34     20.10 o 
   7   5   3       23.51       13.71     25.65 o 
  -7   6   3       28.70        0.00     76.63 o 
  -6   6   3      110.43      132.54     36.36 o 
  -5   6   3        7.82        0.00     24.51 o 
  -4   6   3      163.87      114.79     34.12 o 
  -3   6   3      159.67      150.61     15.54 o 
  -2   6   3      895.25      863.45     62.24 o 
  -1   6   3      103.45      111.95     11.65 o 
   0   6   3      523.12      547.34     39.84 o 
   1   6   3      107.86      134.65     12.35 o 
   2   6   3      919.27      908.36     71.05 o 
   3   6   3      160.21      194.71     26.14 o 
   4   6   3      166.90      195.40     25.03 o 
   5   6   3        8.78        0.00     16.10 o 
   6   6   3      110.60      122.43     31.20 o 
   7   6   3       28.26        5.44     35.00 o 
  -6   7   3       83.69      137.02     35.86 o 
  -5   7   3      276.92      202.77     96.50 o 
  -4   7   3       46.89       64.84     17.94 o 
  -3   7   3      216.62      185.51     18.97 o 
  -2   7   3      152.01      151.22     14.82 o 
  -1   7   3      993.26      932.96     66.42 o 
   0   7   3     2634.46     2322.81    162.47 o 
   1   7   3      984.03      963.57     70.45 o 
   2   7   3      146.23      181.05     24.82 o 
   3   7   3      219.18      232.70     21.90 o 
   4   7   3       44.84       45.20     24.75 o 
   5   7   3      278.14      249.29     26.63 o 
   6   7   3       83.55       56.05     23.47 o 
  -6   8   3       13.22       23.39     34.78 o 
  -5   8   3       70.76       56.92     27.80 o 
  -4   8   3      377.24      435.13     38.64 o 
  -3   8   3      160.23      167.24     17.47 o 
  -2   8   3      802.55      751.34     52.35 o 
  -1   8   3      222.78      191.09     16.92 o 
   0   8   3       66.51       58.83     10.67 o 
   1   8   3      228.15      223.87     18.13 o 
   2   8   3      801.07      795.49     81.96 o 
   3   8   3      158.56      150.19     19.41 o 
   4   8   3      375.02      401.80     37.25 o 
   5   8   3       71.27       64.12     20.91 o 
   6   8   3       13.12       33.58     23.61 o 
  -6   9   3       25.79        0.00     37.08 o 
  -5   9   3      326.27      256.36     42.68 o 
  -4   9   3      281.45      297.46     31.01 o 
  -3   9   3        0.52        0.00     11.67 o 
  -2   9   3      618.00      565.29     42.30 o 
  -1   9   3      688.69      627.56     46.69 o 
   0   9   3       37.61       41.92     12.35 o 
   1   9   3      687.73      698.18     53.36 o 
   2   9   3      621.28      613.71     48.22 o 
   3   9   3        0.49        0.00     16.16 o 
   4   9   3      283.68      265.89     28.98 o 
   5   9   3      322.08      218.84     29.84 o 
   6   9   3       25.78       38.03     25.01 o 
  -5  10   3        2.81       31.05     31.60 o 
  -4  10   3      114.72      138.77     30.95 o 
  -3  10   3       41.25       17.30     14.36 o 
  -2  10   3      456.98      435.00     34.12 o 
  -1  10   3      509.51      471.88     40.12 o 
   0  10   3      928.53      822.09     60.81 o 
   1  10   3      514.52      544.33     48.34 o 
   2  10   3      444.28      491.85     52.16 o 
   3  10   3       42.13       83.67     16.09 o 
   4  10   3      112.19      145.31     23.05 o 
   5  10   3        2.55       28.64     21.33 o 
  -5  11   3      102.49      117.25     45.68 o 
  -4  11   3       86.38       66.58     34.38 o 
  -3  11   3       10.60        0.00     24.25 o 
  -2  11   3      187.21      193.16     21.99 o 
  -1  11   3      262.19      268.36     36.51 o 
   0  11   3      439.92      426.99     38.22 o 
   1  11   3      261.18      303.83     25.96 o 
   2  11   3      183.98      202.17     23.95 o 
   3  11   3       10.96        0.00     16.24 o 
   4  11   3       86.41       63.05     20.70 o 
   5  11   3      103.24      119.83     24.63 o 
  -4  12   3       65.09       74.60     38.68 o 
  -3  12   3        2.47       21.21     24.13 o 
  -2  12   3       89.63       49.60     20.57 o 
  -1  12   3       20.24       25.37     16.01 o 
   0  12   3       24.25       31.89     15.62 o 
   1  12   3       21.44       14.26     15.65 o 
   2  12   3       95.37      115.67     21.58 o 
   3  12   3        2.27        1.76     17.40 o 
   4  12   3       68.03       53.05     21.15 o 
  -4  13   3       26.41       38.07     41.14 o 
  -3  13   3       33.20       20.38     27.51 o 
  -2  13   3       50.52       18.05     19.61 o 
  -1  13   3       22.11       52.76     18.77 o 
   0  13   3       18.07       14.33     18.20 o 
   1  13   3       21.00       46.37     19.51 o 
   2  13   3       51.05       52.82     24.28 o 
   3  13   3       33.75       50.08     20.16 o 
   4  13   3       27.17       46.96     23.00 o 
  -3  14   3       30.50        0.00     36.40 o 
  -2  14   3       16.44       40.88     22.77 o 
  -1  14   3        7.84       39.67     21.14 o 
   0  14   3       74.16       57.85     23.83 o 
   1  14   3        7.52       10.65     20.90 o 
   2  14   3       14.64       18.83     21.86 o 
   3  14   3       30.67        2.89     22.03 o 
  -1  15   3        4.88        0.00     22.88 o 
   0  15   3        1.23        1.77     23.01 o 
   1  15   3        4.49       11.75     23.65 o 
   0   0   4     2723.34     2439.69    239.47 o 
   1   0   4      214.74      286.16     26.89 o 
   2   0   4      100.88      127.40     15.29 o 
   3   0   4      646.10      835.14     75.63 o 
   4   0   4      186.21      171.59     30.22 o 
   5   0   4       18.36        7.78     16.93 o 
   6   0   4      282.48      271.13     44.53 o 
   7   0   4       17.43        0.00     36.29 o 
  -7   1   4       45.45      120.97     82.89 o 
  -6   1   4      127.73       53.48     79.82 o 
  -5   1   4        5.91       20.00     19.37 o 
  -4   1   4      761.88      730.13     52.93 o 
  -3   1   4      172.85      190.72     21.79 o 
  -2   1   4      897.95      878.40     91.52 o 
  -1   1   4      706.24      633.82     93.44 o 
   0   1   4     5859.25     4495.67    312.73 o 
   1   1   4      724.46      624.86     44.60 o 
   2   1   4      894.04      911.28     80.34 o 
   3   1   4      180.52      199.33     19.70 o 
   4   1   4      766.28      752.05     61.85 o 
   5   1   4        5.48        4.84     18.25 o 
   6   1   4      130.77      174.42     31.19 o 
   7   1   4       46.98       19.88     25.89 o 
  -7   2   4        1.57       28.80     57.38 o 
  -6   2   4      166.20      224.19     58.60 o 
  -5   2   4       34.05       38.31     20.45 o 
  -4   2   4      119.68      107.82     16.08 o 
  -3   2   4     1545.30     1574.80    138.71 o 
  -2   2   4      571.44      562.17     51.52 o 
  -1   2   4     2316.72     2181.95    186.94 o 
   0   2   4     6917.24     5809.28    469.30 o 
   1   2   4     2336.03     2035.48    155.74 o 
   2   2   4      581.04      563.87     43.43 o 
   3   2   4     1548.54     1529.11    108.83 o 
   4   2   4      112.99      118.20     16.07 o 
   5   2   4       33.97       46.31     16.76 o 
   6   2   4      169.54      262.04     36.39 o 
   7   2   4        1.91        0.00     25.28 o 
  -7   3   4       59.06        0.00     62.29 o 
  -6   3   4       13.09       29.69     51.34 o 
  -5   3   4       69.63       40.29     25.54 o 
  -4   3   4      154.39      152.41     18.65 o 
  -3   3   4      132.64      163.26     22.88 o 
  -2   3   4       60.72       68.27     11.18 o 
  -1   3   4      121.38      113.95     13.52 o 
   0   3   4       77.44       84.62      9.52 o 
   1   3   4      124.95      123.44     11.86 o 
   2   3   4       59.22       66.03      9.88 o 
   3   3   4      137.40      172.31     16.75 o 
   4   3   4      153.12      156.64     23.88 o 
   5   3   4       71.50       78.85     17.20 o 
   6   3   4       14.22       34.40     20.93 o 
   7   3   4       57.55       42.21     32.63 o 
  -7   4   4       76.82       23.65     67.82 o 
  -6   4   4      254.17      224.76     75.13 o 
  -5   4   4       89.11       85.32     24.08 o 
  -4   4   4      255.90      257.92     26.00 o 
  -3   4   4      406.41      426.48     35.78 o 
  -2   4   4       73.57       71.17     10.45 o 
  -1   4   4      165.06      166.50     15.16 o 
   0   4   4     4207.98     3673.76    272.22 o 
   1   4   4      170.57      201.59     15.91 o 
   2   4   4       74.26       74.09     10.05 o 
   3   4   4      395.39      388.95     32.99 o 
   4   4   4      251.31      282.88     24.76 o 
   5   4   4       87.81      109.40     19.83 o 
   6   4   4      253.85      206.12     32.48 o 
   7   4   4       76.98       20.35     31.09 o 
  -7   5   4        1.79       67.05     68.13 o 
  -6   5   4       49.65       89.00     66.74 o 
  -5   5   4       45.16        8.69     23.09 o 
  -4   5   4       63.39       83.32     15.59 o 
  -3   5   4      162.16      174.68     18.21 o 
  -2   5   4      157.73      100.31     31.97 o 
  -1   5   4      619.33      561.13     40.63 o 
   0   5   4      361.45      357.52     28.12 o 
   1   5   4      604.92      578.33     43.61 o 
   2   5   4      154.88      187.53     19.47 o 
   3   5   4      149.73      157.11     17.23 o 
   4   5   4       63.24       44.99     16.39 o 
   5   5   4       45.09       52.66     17.83 o 
   6   5   4       51.99       54.00     21.70 o 
   7   5   4        2.01        0.60     25.03 o 
  -7   6   4       12.26        0.00     73.36 o 
  -6   6   4      277.47      295.35     56.22 o 
  -5   6   4       27.52       46.89     27.75 o 
  -4   6   4      159.52      225.80     27.04 o 
  -3   6   4      414.87      405.06     44.99 o 
  -2   6   4      495.20      481.45     36.15 o 
  -1   6   4      202.62      219.33     18.08 o 
   0   6   4     3773.89     3462.45    241.78 o 
   1   6   4      206.66      225.08     19.34 o 
   2   6   4      488.50      501.57     41.68 o 
   3   6   4      407.59      420.39     36.71 o 
   4   6   4      157.18      173.58     22.73 o 
   5   6   4       27.48       18.67     20.54 o 
   7   6   4       13.01        0.00     25.75 o 
  -6   7   4       46.40       57.00     32.77 o 
  -5   7   4      162.34      194.41     32.44 o 
  -4   7   4      145.92       65.73     37.66 o 
  -3   7   4      209.84      231.84     20.05 o 
  -2   7   4      199.98      200.50     18.18 o 
  -1   7   4      252.03      290.58     22.99 o 
   0   7   4      177.77      164.52     14.69 o 
   1   7   4      258.04      309.46     24.43 o 
   2   7   4      196.89      241.72     19.78 o 
   3   7   4      209.31      252.54     30.38 o 
   4   7   4      146.26      191.59     20.72 o 
   5   7   4      162.86      184.28     32.43 o 
   6   7   4       47.68       56.98     22.89 o 
  -6   8   4       46.71       34.41     35.18 o 
  -5   8   4      127.76       66.69     32.23 o 
  -4   8   4       47.02       43.82     30.74 o 
  -3   8   4      511.72      482.14     36.69 o 
  -2   8   4      309.11      292.25     25.11 o 
  -1   8   4      375.76      357.50     30.01 o 
   0   8   4     1119.45     1108.01     78.14 o 
   1   8   4      378.74      405.08     30.63 o 
   2   8   4      303.49      342.43     29.04 o 
   3   8   4      512.53      526.18     43.46 o 
   4   8   4       48.08       79.27     18.58 o 
   5   8   4      129.00       82.85     20.81 o 
   6   8   4       46.38       35.81     23.52 o 
  -6   9   4      133.23       43.01     35.50 o 
  -5   9   4       46.91       48.41     29.30 o 
  -4   9   4      222.99      195.12     30.92 o 
  -3   9   4      262.77      293.12     27.82 o 
  -2   9   4      135.34      136.28     19.11 o 
  -1   9   4      125.59      144.57     18.69 o 
   0   9   4      670.58      602.94     42.79 o 
   1   9   4      123.10      125.19     15.15 o 
   2   9   4      137.30      174.30     19.08 o 
   3   9   4      252.99      187.73     24.38 o 
   4   9   4      218.66      235.38     44.69 o 
   5   9   4       45.85       47.51     21.39 o 
   6   9   4      131.21       90.23     26.23 o 
  -5  10   4       98.86       53.59     32.70 o 
  -4  10   4      118.64      162.01     30.39 o 
  -3  10   4      798.68      721.41     62.57 o 
  -2  10   4       94.21       88.21     15.69 o 
  -1  10   4      353.94      341.84     29.83 o 
   0  10   4       14.15       16.68     11.39 o 
   1  10   4      347.99      413.89     33.24 o 
   2  10   4       92.03      122.70     19.15 o 
   3  10   4      791.31      700.45     60.23 o 
   4  10   4      120.56      125.42     23.11 o 
   5  10   4       99.23       58.87     22.91 o 
  -5  11   4       19.56        2.12     34.16 o 
  -4  11   4        0.55        0.00     27.24 o 
  -3  11   4       81.46       70.63     22.20 o 
  -2  11   4       79.15       79.69     16.50 o 
  -1  11   4       93.05       85.68     16.08 o 
   0  11   4      126.49      126.20     16.89 o 
   1  11   4       96.41      144.05     18.87 o 
   2  11   4       79.22      126.27     24.20 o 
   3  11   4       83.81       75.29     19.56 o 
   4  11   4        0.77       16.73     18.36 o 
   5  11   4       20.14       12.19     22.97 o 
  -4  12   4       31.91      111.43     39.08 o 
  -3  12   4       81.25       46.92     30.80 o 
  -2  12   4      105.79      118.12     20.96 o 
  -1  12   4      592.22      570.18     51.21 o 
   0  12   4      147.38      165.58     26.16 o 
   1  12   4      597.59      582.16     50.37 o 
   2  12   4      103.17      107.38     25.84 o 
   3  12   4       84.34       78.90     21.87 o 
   4  12   4       33.88       18.18     20.70 o 
  -4  13   4       10.33       14.15     39.96 o 
  -3  13   4       60.84       60.45     60.74 o 
  -2  13   4       33.38       56.36     35.31 o 
  -1  13   4       32.82       34.92     19.78 o 
   0  13   4       32.50       41.38     18.18 o 
   1  13   4       32.84       61.92     19.34 o 
   2  13   4       32.31        8.30     19.49 o 
   3  13   4       61.23       84.94     23.27 o 
   4  13   4       10.28       19.58     23.17 o 
  -3  14   4       35.05        0.00     37.97 o 
  -2  14   4       14.81        0.00     28.19 o 
  -1  14   4        1.51       16.05     22.01 o 
   0  14   4       71.42       82.31     22.36 o 
   1  14   4        1.70        0.00     19.98 o 
   2  14   4       14.50       22.46     23.25 o 
   3  14   4       33.59        0.00     23.67 o 
  -1  15   4       28.73       58.65     26.02 o 
   0  15   4        0.67       23.15     24.65 o 
   1  15   4       28.18       48.32     25.87 o 
   1   0   5        7.41        2.88      7.23 o 
   2   0   5      157.09      167.72     18.63 o 
   3   0   5      129.69      111.58     16.06 o 
   4   0   5      206.94      234.08     27.25 o 
   5   0   5       54.27       58.22     26.10 o 
   6   0   5        0.03       17.43     38.07 o 
   7   0   5       11.65        0.00     60.95 o 
  -7   1   5       28.45        0.00     75.48 o 
  -6   1   5        2.19        0.00     37.97 o 
  -5   1   5      664.10      726.39     78.25 o 
  -4   1   5      487.72      544.42     49.33 o 
  -3   1   5       78.75      111.36     25.16 o 
  -2   1   5     1554.43     1648.10    239.80 o 
  -1   1   5     2063.72     1739.80    268.28 o 
   0   1   5        0.63        0.00      4.62 o 
   1   1   5     2074.64     1843.55    127.79 o 
   2   1   5     1557.68     1604.09    132.59 o 
   3   1   5       77.55       70.88     17.84 o 
   4   1   5      487.88      493.03     44.57 o 
   5   1   5      666.43      760.40     62.35 o 
   6   1   5        2.45        0.00     23.77 o 
   7   1   5       29.70       38.52     26.79 o 
  -7   2   5       15.54        0.00     54.32 o 
  -6   2   5      140.63      193.48     85.09 o 
  -5   2   5        6.92       11.61     35.19 o 
  -4   2   5       67.40       69.18     17.17 o 
  -3   2   5      123.75      172.10     19.88 o 
  -2   2   5      439.97      353.23     36.69 o 
  -1   2   5      296.85      320.98     28.14 o 
   0   2   5     1988.76     1559.60    108.32 o 
   1   2   5      294.90      276.98     22.52 o 
   2   2   5      426.75      513.73     30.52 o 
   3   2   5      125.29      115.03     13.44 o 
   4   2   5       72.29       67.32     12.55 o 
   5   2   5        7.83        0.00     14.52 o 
   6   2   5      139.12      135.07     32.78 o 
   7   2   5       15.18       67.26     27.10 o 
  -7   3   5       29.06       29.75     60.45 o 
  -6   3   5       31.83        7.20     50.94 o 
  -5   3   5      650.58      595.67    100.95 o 
  -4   3   5      193.32      209.17     26.53 o 
  -3   3   5      802.96      819.25     74.59 o 
  -2   3   5      407.86      360.18     37.85 o 
  -1   3   5     2360.80     2153.65    183.11 o 
   0   3   5      137.90      110.24     10.61 o 
   1   3   5     2390.01     1968.11    152.45 o 
   2   3   5      412.08      443.89     32.54 o 
   3   3   5      798.13      824.13     62.75 o 
   4   3   5      196.65      215.69     22.18 o 
   5   3   5      644.91      659.67     49.12 o 
   6   3   5       31.02        4.47     20.54 o 
   7   3   5       28.92        0.65     43.21 o 
  -7   4   5        2.17        0.00     65.73 o 
  -6   4   5       65.12       24.09    116.69 o 
  -5   4   5        7.96       33.22     21.30 o 
  -4   4   5      391.79      356.86     38.62 o 
  -3   4   5      297.21      329.27     34.03 o 
  -2   4   5      243.66      265.78     26.59 o 
  -1   4   5     2165.61     2070.20    207.85 o 
   0   4   5       49.81       46.50      7.16 o 
   1   4   5     2165.23     2059.20    153.66 o 
   2   4   5      253.61      278.91     22.82 o 
   3   4   5      298.03      355.08     28.71 o 
   4   4   5      395.13      419.40     38.64 o 
   5   4   5        8.99       44.70     20.42 o 
   6   4   5       64.33       16.13     21.15 o 
   7   4   5        2.19       42.40     26.85 o 
  -7   5   5      109.13       87.59     68.47 o 
  -6   5   5       16.42        0.00     49.77 o 
  -5   5   5      395.25      393.75     50.51 o 
  -4   5   5      286.76      301.43     34.91 o 
  -3   5   5       26.13       45.76     13.63 o 
  -2   5   5      530.28      552.78     46.10 o 
  -1   5   5     1794.18     1730.63    129.27 o 
   0   5   5      229.45      242.71     18.43 o 
   1   5   5     1806.61     1709.63    128.33 o 
   2   5   5      527.98      563.62     45.79 o 
   3   5   5       25.76       26.94     12.21 o 
   4   5   5      285.63      265.99     25.57 o 
   5   5   5      400.38      463.08     40.17 o 
   6   5   5       16.04       64.64     28.11 o 
   7   5   5      110.80       60.28     28.12 o 
  -7   6   5       21.19        0.00     72.19 o 
  -6   6   5        4.66        0.00     53.71 o 
  -5   6   5        8.46        0.00     23.91 o 
  -4   6   5      636.87      564.33     60.45 o 
  -3   6   5      195.11      216.83     27.71 o 
  -2   6   5      581.20      629.37     58.59 o 
  -1   6   5      138.20      138.04     13.11 o 
   0   6   5      635.56      622.51     47.33 o 
   1   6   5      141.41      144.23     14.19 o 
   2   6   5      573.73      645.39     52.70 o 
   3   6   5      197.36      193.46     27.61 o 
   4   6   5      630.98      572.02     48.91 o 
   5   6   5        8.54       29.19     17.83 o 
   6   6   5        4.82       50.62     23.01 o 
   7   6   5       21.65        2.60     25.85 o 
  -6   7   5       17.25        0.00     94.64 o 
  -5   7   5       27.28       24.39     25.40 o 
  -4   7   5      192.05      222.99     29.69 o 
  -3   7   5       15.84        0.00     12.93 o 
  -2   7   5      504.12      446.47     35.85 o 
  -1   7   5      365.20      329.16     27.32 o 
   0   7   5        6.47        8.47      7.83 o 
   1   7   5      372.03      410.30     29.39 o 
   2   7   5      505.07      549.01     41.54 o 
   3   7   5       15.32        7.86     12.57 o 
   4   7   5      190.76      208.09     24.68 o 
   5   7   5       26.13       15.08     18.38 o 
   6   7   5       16.58        0.61     22.08 o 
  -6   8   5       19.27        0.00     54.42 o 
  -5   8   5      107.06       74.30     28.26 o 
  -4   8   5       21.10       29.27     22.97 o 
  -3   8   5       15.22        0.00     20.35 o 
  -2   8   5       38.39       25.01     14.94 o 
  -1   8   5       90.90      115.91     12.79 o 
   0   8   5       48.85       70.85     13.05 o 
   1   8   5       96.26       99.76     16.18 o 
   2   8   5       41.19       11.18     14.44 o 
   3   8   5       14.53       40.05     13.71 o 
   4   8   5       20.80       10.01     16.90 o 
   5   8   5      102.93      116.05     28.75 o 
   6   8   5       19.56       31.68     29.74 o 
  -6   9   5       38.90       32.18     58.80 o 
  -5   9   5       96.52       14.02     51.25 o 
  -4   9   5      144.61      174.34     28.51 o 
  -3   9   5      145.48      179.69     26.69 o 
  -2   9   5      233.25      272.74     22.83 o 
  -1   9   5       20.25        8.35     10.89 o 
   0   9   5       16.13        0.05      9.52 o 
   1   9   5       22.47       18.06     14.06 o 
   2   9   5      234.63      269.63     27.37 o 
   3   9   5      147.32      157.94     26.01 o 
   4   9   5      141.10      101.26     21.54 o 
   5   9   5       99.95      145.09     31.51 o 
   6   9   5       39.33       25.75     25.45 o 
  -5  10   5       71.35       12.26     31.62 o 
  -4  10   5       47.67       31.51     26.43 o 
  -3  10   5       27.13       47.24     23.57 o 
  -2  10   5      117.78      109.23     17.40 o 
  -1  10   5      325.00      293.01     32.54 o 
   0  10   5        7.83        0.00     12.24 o 
   1  10   5      327.44      370.61     34.00 o 
   2  10   5      124.54      168.77     20.95 o 
   3  10   5       27.40       24.20     21.30 o 
   4  10   5       50.53       37.62     19.08 o 
   5  10   5       71.37       39.68     23.03 o 
  -5  11   5       39.95        0.00     35.22 o 
  -4  11   5       25.54       59.80     30.66 o 
  -3  11   5      106.03      143.98     31.48 o 
  -2  11   5      185.60      228.40     27.96 o 
  -1  11   5      281.48      249.94     25.44 o 
   0  11   5      152.75      128.34     17.80 o 
   1  11   5      286.36      325.19     29.62 o 
   2  11   5      190.64      200.71     24.83 o 
   3  11   5      105.24      129.65     40.12 o 
   4  11   5       24.77       19.72     19.85 o 
   5  11   5       38.50       65.78     26.69 o 
  -4  12   5        6.02       75.89     35.76 o 
  -3  12   5       50.32       69.30     30.30 o 
  -2  12   5       50.90       30.76     22.02 o 
  -1  12   5       25.36        5.97     16.36 o 
   0  12   5      123.26      124.73     21.95 o 
   1  12   5       25.91       35.52     17.43 o 
   2  12   5       49.47       79.86     20.14 o 
   3  12   5       50.15       73.29     20.80 o 
   4  12   5        5.63        0.00     21.95 o 
  -3  13   5       49.30       67.99     38.06 o 
  -2  13   5       62.80       58.30     27.30 o 
  -1  13   5      198.00      192.07     27.99 o 
   0  13   5        5.88        0.00     17.72 o 
   1  13   5      199.81      200.30     26.96 o 
   2  13   5       63.30       74.85     22.25 o 
   3  13   5       48.86       61.62     22.34 o 
  -2  14   5       55.62       85.21     34.68 o 
  -1  14   5        8.11        0.00     25.28 o 
   0  14   5        5.81        0.00     21.30 o 
   1  14   5        8.02        2.30     21.11 o 
   2  14   5       56.12       55.50     23.45 o 
   0  15   5        0.00        0.00     24.69 o 
   1   0   6     1541.64     1398.91    141.63 o 
   2   0   6      467.00      592.90     54.67 o 
   3   0   6     3657.88     3416.31    306.29 o 
   4   0   6      193.42      240.67     27.17 o 
   5   0   6        9.43       12.14     20.03 o 
   6   0   6       81.89       43.45     34.12 o 
   7   0   6       96.98      121.30     49.34 o 
  -7   1   6       93.93       43.53     83.70 o 
  -6   1   6        7.49       21.06     35.42 o 
  -5   1   6      109.46      128.43     37.49 o 
  -4   1   6       24.62       37.43     18.36 o 
  -3   1   6      617.06      717.01    101.73 o 
  -2   1   6      952.73      961.24    148.24 o 
  -1   1   6     2619.42     2417.61    361.19 o 
   0   1   6      683.91      538.05     38.20 o 
   1   1   6     2635.76     2474.85    184.25 o 
   2   1   6      956.48     1004.29     82.09 o 
   3   1   6      633.14      664.17     56.49 o 
   4   1   6       22.24       19.51     12.13 o 
   5   1   6      111.08      124.66     20.88 o 
   6   1   6        8.88       26.24     26.50 o 
   7   1   6       93.35       94.16     30.65 o 
  -7   2   6       59.28       24.54     80.80 o 
  -6   2   6       43.49      100.95     40.99 o 
  -5   2   6       59.84       30.24     43.99 o 
  -4   2   6       76.96       35.58     21.06 o 
  -3   2   6     2800.63     2708.59    393.61 o 
  -2   2   6      228.04      225.03     23.54 o 
  -1   2   6     2382.89     2071.16    238.41 o 
   0   2   6     4988.43     4509.74    313.68 o 
   1   2   6     2360.47     2010.43    142.31 o 
   2   2   6      232.45      265.03     19.63 o 
   3   2   6     2798.12     2658.82    187.41 o 
   4   2   6       73.32       71.53     13.21 o 
   5   2   6       60.92       46.15     19.67 o 
   6   2   6       43.54       67.03     24.60 o 
   7   2   6       58.71       37.46     28.47 o 
  -7   3   6        0.46        0.00     58.89 o 
  -6   3   6       78.79      109.57     49.04 o 
  -5   3   6      135.18      160.15     43.35 o 
  -4   3   6      571.61      534.87     55.80 o 
  -3   3   6     1417.16     1318.64    125.36 o 
  -2   3   6     1773.45     1864.55    165.89 o 
  -1   3   6     3650.49     3599.22    315.59 o 
   0   3   6     6374.59     5983.50    483.45 o 
   1   3   6     3633.74     3510.66    247.37 o 
   2   3   6     1774.38     1869.49    130.29 o 
   3   3   6     1408.06     1483.03    104.87 o 
   4   3   6      569.18      634.40     47.26 o 
   5   3   6      135.20      142.52     20.79 o 
   6   3   6       82.32       92.66     24.30 o 
   7   3   6        0.54        0.00     26.94 o 
  -7   4   6       42.37       11.37     64.02 o 
  -6   4   6       62.01        0.00     43.54 o 
  -5   4   6       75.27       70.33     37.51 o 
  -4   4   6      127.87      126.82     21.17 o 
  -3   4   6     1415.84     1371.01    125.04 o 
  -2   4   6       38.55       48.02     10.68 o 
  -1   4   6      605.04      594.54     53.92 o 
   0   4   6     1657.30     1681.81    126.03 o 
   1   4   6      596.07      590.24     45.32 o 
   2   4   6       37.06       33.87     14.08 o 
   3   4   6     1419.55     1404.21    104.37 o 
   4   4   6      128.56      130.72     18.11 o 
   5   4   6       76.35       81.76     20.16 o 
   6   4   6       60.87       20.75     24.81 o 
   7   4   6       42.44       16.15     26.53 o 
  -7   5   6       30.20       25.20     65.81 o 
  -6   5   6       17.82        0.00     47.47 o 
  -5   5   6       90.84       89.83     42.32 o 
  -4   5   6      165.78      137.40     23.99 o 
  -3   5   6      441.49      399.58     39.48 o 
  -2   5   6     1404.50     1353.75    121.61 o 
  -1   5   6     1091.08      955.85     88.98 o 
   0   5   6     1572.25     1452.74    102.13 o 
   1   5   6     1088.51     1024.47     70.00 o 
   2   5   6     1410.25     1360.10    108.63 o 
   3   5   6      441.02      402.64     33.24 o 
   4   5   6      161.47      188.96     20.13 o 
   5   5   6       92.11      105.48     21.51 o 
   6   5   6       16.51       62.40     23.82 o 
   7   5   6       28.93       26.99     27.25 o 
  -6   6   6       86.24       71.76     57.50 o 
  -5   6   6       78.52       87.07     29.97 o 
  -4   6   6      271.88      234.47     31.75 o 
  -3   6   6      545.28      564.49     52.10 o 
  -2   6   6      310.04      298.78     43.31 o 
  -1   6   6      150.63      164.89     15.06 o 
   0   6   6      409.42      408.20     30.71 o 
   1   6   6      153.49      171.27     16.28 o 
   2   6   6      305.38      346.71     27.28 o 
   3   6   6      551.24      558.71     43.41 o 
   4   6   6      277.35      287.42     28.15 o 
   5   6   6       79.48       85.36     22.95 o 
   6   6   6       87.74      130.88     27.62 o 
  -6   7   6      176.77      179.55     62.68 o 
  -5   7   6       43.24       45.17     27.48 o 
  -4   7   6      386.88      370.35     42.32 o 
  -3   7   6       40.84       44.94     17.04 o 
  -2   7   6       16.70        0.00     13.49 o 
  -1   7   6      165.16      191.26     16.72 o 
   0   7   6        4.48        0.66      8.23 o 
   1   7   6      168.94      179.78     18.01 o 
   2   7   6       16.13       12.33     11.28 o 
   3   7   6       37.00       64.88     15.00 o 
   4   7   6      384.49      422.61     37.67 o 
   5   7   6       43.16       48.35     20.50 o 
   6   7   6      176.55      105.26     26.61 o 
  -6   8   6       43.88        0.00     58.20 o 
  -5   8   6       36.63        0.00     27.57 o 
  -4   8   6        2.31       11.33     21.88 o 
  -3   8   6       20.33       14.85     17.30 o 
  -2   8   6      305.24      315.32     24.92 o 
  -1   8   6       37.16       41.06     15.62 o 
   0   8   6     1405.47     1413.56     99.04 o 
   1   8   6       34.72       29.80     14.30 o 
   2   8   6      303.00      307.73     29.53 o 
   3   8   6       19.58       61.67     21.51 o 
   4   8   6        2.88        0.00     16.68 o 
   5   8   6       36.44        0.00     20.87 o 
   6   8   6       45.54       71.97     25.83 o 
  -5   9   6        1.09        0.00     31.83 o 
  -4   9   6       47.01       54.38     25.19 o 
  -3   9   6        9.28       46.94     26.47 o 
  -2   9   6      182.27      188.74     23.64 o 
  -1   9   6      275.72      282.42     23.56 o 
   0   9   6      398.11      438.02     33.60 o 
   1   9   6      282.30      297.12     26.91 o 
   2   9   6      181.37      201.23     22.35 o 
   3   9   6       10.53       12.93     15.90 o 
   4   9   6       49.41       81.75     20.18 o 
   5   9   6        0.98        4.60     22.84 o 
  -5  10   6       13.81       63.62     32.76 o 
  -4  10   6      139.50      173.17     32.54 o 
  -3  10   6      237.32      230.32     33.13 o 
  -2  10   6      160.20      160.78     24.26 o 
  -1  10   6      206.33      190.23     20.21 o 
   0  10   6      114.54      132.14     17.71 o 
   1  10   6      201.76      213.20     20.80 o 
   2  10   6      162.74      181.45     22.61 o 
   3  10   6      236.68      255.82     27.49 o 
   4  10   6      136.69      106.84     24.23 o 
   5  10   6       14.25        0.00     23.47 o 
  -5  11   6        3.74        9.86     37.10 o 
  -4  11   6       58.36       61.71     32.30 o 
  -3  11   6       34.84       68.58     26.10 o 
  -2  11   6       45.41       45.83     22.01 o 
  -1  11   6       37.38       41.65     14.99 o 
   0  11   6        6.22        0.00     14.51 o 
   1  11   6       35.72       33.09     16.59 o 
   2  11   6       43.95       57.50     18.17 o 
   3  11   6       32.31       47.00     19.97 o 
   4  11   6       58.82       90.02     23.18 o 
   5  11   6        3.60        0.00     25.03 o 
  -4  12   6       53.50       48.80     35.88 o 
  -3  12   6      206.01      208.63     37.20 o 
  -2  12   6       33.51       14.33     25.21 o 
  -1  12   6      155.95      161.64     22.11 o 
   0  12   6        3.39       15.15     17.49 o 
   1  12   6      153.07      174.26     23.72 o 
   2  12   6       34.75       25.29     19.34 o 
   3  12   6      206.13      205.84     29.39 o 
   4  12   6       53.25       30.47     23.52 o 
  -3  13   6       43.70      104.47     34.06 o 
  -2  13   6       23.91       66.73     31.29 o 
  -1  13   6       18.97        0.00     23.61 o 
   0  13   6       68.13       47.77     21.41 o 
   1  13   6       18.51       53.00     25.99 o 
   2  13   6       24.01       12.54     21.62 o 
   3  13   6       44.27       75.11     24.97 o 
  -2  14   6       24.62       45.75     34.60 o 
  -1  14   6       19.78       43.38     36.18 o 
   0  14   6       52.00       97.54     26.59 o 
   1  14   6       20.12       65.70     23.13 o 
   2  14   6       24.33       21.46     23.45 o 
   1   0   7      160.83      218.03     29.35 o 
   2   0   7      505.16      614.23     65.22 o 
   3   0   7     2348.06     2343.50    209.16 o 
   4   0   7      118.22      128.63     24.33 o 
   5   0   7      725.82      861.89     97.15 o 
   6   0   7      329.87      204.67     71.36 o 
   7   0   7       42.85        0.00     44.28 o 
  -7   1   7        4.31        0.00     74.96 o 
  -6   1   7       41.57       71.97     46.30 o 
  -5   1   7       77.69       77.58     31.16 o 
  -4   1   7      385.77      425.73     73.10 o 
  -3   1   7      273.17      260.18     50.68 o 
  -2   1   7     2316.32     2234.91    329.23 o 
  -1   1   7      930.39      954.60    141.73 o 
   0   1   7       57.33       46.68      6.88 o 
   1   1   7      925.11      951.28     72.43 o 
   2   1   7     2319.14     2229.22    156.88 o 
   3   1   7      274.19      312.92     28.94 o 
   4   1   7      390.82      454.92     41.01 o 
   5   1   7       81.08       78.03     18.88 o 
   6   1   7       40.24       28.42     20.76 o 
   7   1   7        4.73        0.00     28.75 o 
  -7   2   7       67.24       38.55     83.12 o 
  -6   2   7        6.91       66.05     67.49 o 
  -5   2   7      191.25      182.41     49.46 o 
  -4   2   7      842.15      792.25    150.72 o 
  -3   2   7       33.27       71.59     21.59 o 
  -2   2   7      893.12      851.19    134.49 o 
  -1   2   7     4904.09     4514.66    538.49 o 
   0   2   7     1145.86     1070.48     75.45 o 
   1   2   7     4907.30     4658.46    344.04 o 
   2   2   7      880.02      909.22     64.26 o 
   3   2   7       34.41       36.46     10.04 o 
   4   2   7      836.95      770.77     55.07 o 
   5   2   7      195.99      270.81     26.97 o 
   6   2   7        6.90        2.34     20.08 o 
   7   2   7       68.70       29.95     34.02 o 
  -7   3   7        1.63        0.00     54.94 o 
  -6   3   7        6.50       33.67     50.94 o 
  -5   3   7       11.89       12.93     30.38 o 
  -4   3   7      197.61      180.66     41.16 o 
  -3   3   7      418.43      345.11     38.53 o 
  -2   3   7     1045.79     1025.63     93.44 o 
  -1   3   7      264.91      290.15     27.66 o 
   0   3   7       84.30       79.99      8.82 o 
   1   3   7      264.84      294.67     22.32 o 
   2   3   7     1045.34     1057.16     78.32 o 
   3   3   7      417.82      471.42     31.19 o 
   4   3   7      196.28      194.69     21.29 o 
   5   3   7       10.76        0.00     17.35 o 
   6   3   7        6.70        0.00     21.20 o 
   7   3   7        1.54        0.00     28.17 o 
  -7   4   7       12.11        0.00     59.58 o 
  -6   4   7        4.34        0.00     43.43 o 
  -5   4   7       96.37      199.49    136.37 o 
  -4   4   7      497.47      434.33     57.76 o 
  -3   4   7       49.99       35.11     13.86 o 
  -2   4   7      749.42      681.90     62.77 o 
  -1   4   7     1220.34     1152.27    102.16 o 
   0   4   7      247.10      276.16     22.32 o 
   1   4   7     1229.75     1136.21     80.24 o 
   2   4   7      760.43      711.92     49.91 o 
   3   4   7       48.69       44.67     12.70 o 
   4   4   7      496.09      480.48     37.63 o 
   5   4   7       92.43      116.46     22.61 o 
   6   4   7        4.51        2.73     23.10 o 
   7   4   7       12.22        0.00     33.37 o 
  -6   5   7       55.63       14.13     50.27 o 
  -5   5   7      236.61      317.98     55.38 o 
  -4   5   7       78.75       74.52     20.56 o 
  -3   5   7       38.76       24.05     17.99 o 
  -2   5   7      291.63      304.42     29.55 o 
  -1   5   7       14.29       18.00      9.46 o 
   0   5   7        7.53        9.97      7.35 o 
   1   5   7       15.64       22.85      7.97 o 
   2   5   7      294.99      285.55     24.79 o 
   3   5   7       39.34       69.61     13.36 o 
   4   5   7       73.77       67.97     15.55 o 
   5   5   7      235.79      189.19     28.43 o 
   6   5   7       56.25       65.25     24.33 o 
  -6   6   7       24.64       10.93     52.05 o 
  -5   6   7       72.00      146.81     64.07 o 
  -4   6   7      103.02      117.47     21.51 o 
  -3   6   7      154.58      123.23     20.90 o 
  -2   6   7       79.52       85.71     15.78 o 
  -1   6   7       35.95       28.71     12.58 o 
   0   6   7       73.15       87.60     10.88 o 
   1   6   7       36.14       38.24     11.08 o 
   2   6   7       83.93       92.61     13.93 o 
   3   6   7      153.75      151.57     17.58 o 
   4   6   7       99.56       64.08     18.16 o 
   5   6   7       67.09       81.67     22.26 o 
   6   6   7       25.33       21.99     23.68 o 
  -6   7   7        3.46        0.00     53.51 o 
  -5   7   7      203.23      229.06     54.69 o 
  -4   7   7      348.22      337.64     38.11 o 
  -3   7   7       25.81       47.67     22.20 o 
  -2   7   7     1274.31     1116.27    140.41 o 
  -1   7   7      351.30      328.48     26.34 o 
   0   7   7      341.37      374.11     28.71 o 
   1   7   7      349.44      346.13     28.24 o 
   2   7   7     1287.14     1202.98     94.83 o 
   3   7   7       25.93       25.22     13.32 o 
   4   7   7      348.34      325.83     33.70 o 
   5   7   7      201.24      198.09     28.55 o 
   6   7   7        3.75        0.00     24.15 o 
  -6   8   7       62.85        0.00     59.09 o 
  -5   8   7        7.98        0.00     40.47 o 
  -4   8   7       17.37       21.46     22.95 o 
  -3   8   7      306.27      175.01     49.31 o 
  -2   8   7       36.93       76.22     37.40 o 
  -1   8   7       68.63       75.01     12.65 o 
   0   8   7        0.60        7.79     10.16 o 
   1   8   7       62.30       77.60     13.39 o 
   2   8   7       39.84       58.94     13.81 o 
   3   8   7      307.87      345.08     27.70 o 
   4   8   7       18.83        5.37     17.15 o 
   5   8   7        8.43       10.88     19.72 o 
   6   8   7       62.58        3.70     26.06 o 
  -5   9   7        6.60        0.00     33.12 o 
  -4   9   7      311.02      338.53     39.43 o 
  -3   9   7      268.92      251.03     47.72 o 
  -2   9   7      655.93      640.58     62.31 o 
  -1   9   7      284.46      281.05     24.09 o 
   0   9   7      218.56      215.76     20.04 o 
   1   9   7      280.10      327.05     48.62 o 
   2   9   7      650.45      790.56    109.93 o 
   3   9   7      268.93      229.21     27.04 o 
   4   9   7      310.20      267.63     32.66 o 
   5   9   7        7.24       25.06     21.88 o 
  -5  10   7       36.53       33.70     38.23 o 
  -4  10   7       14.67       26.72     26.70 o 
  -3  10   7      174.72      179.48     30.66 o 
  -2  10   7      172.58      151.36     28.53 o 
  -1  10   7      117.97      119.91     17.08 o 
   0  10   7      576.21      584.31     46.11 o 
   1  10   7      115.07      129.40     18.25 o 
   2  10   7      167.84      177.24     35.12 o 
   3  10   7      176.20      203.88     25.86 o 
   4  10   7       13.84       16.91     22.11 o 
   5  10   7       37.30       35.91     23.43 o 
  -4  11   7        5.36       17.27     31.53 o 
  -3  11   7       86.82      143.25     29.84 o 
  -2  11   7       38.20       43.52     23.77 o 
  -1  11   7       67.48       48.84     20.88 o 
   0  11   7       51.76       63.18     16.18 o 
   1  11   7       67.24       88.02     19.35 o 
   2  11   7       37.85       41.29     19.10 o 
   3  11   7       87.99       82.28     22.91 o 
   4  11   7        5.66        0.00     21.03 o 
  -4  12   7       25.75       83.77     36.01 o 
  -3  12   7       22.38       17.58     30.47 o 
  -2  12   7       64.72       74.22     28.42 o 
  -1  12   7       10.76        0.00     20.91 o 
   0  12   7       22.57       28.85     19.03 o 
   1  12   7       10.93       17.27     18.67 o 
   2  12   7       65.37      103.97     22.19 o 
   3  12   7       22.41       56.74     22.62 o 
   4  12   7       26.07       60.75     25.81 o 
  -3  13   7        4.84        0.00     33.36 o 
  -2  13   7       20.63       17.14     32.93 o 
  -1  13   7       35.87       52.00     33.05 o 
   0  13   7        0.32       16.06     21.79 o 
   1  13   7       36.09       40.99     22.01 o 
   2  13   7       21.62       56.36     23.44 o 
   3  13   7        4.83       24.29     24.45 o 
  -1  14   7       37.84       43.06     57.52 o 
   0  14   7       28.64       64.79     26.70 o 
   1  14   7       38.30       76.23     31.96 o 
   0   0   8      240.60      223.53     24.26 o 
   1   0   8      101.85      114.37     20.07 o 
   2   0   8       24.63       48.00     18.85 o 
   3   0   8      186.46      231.92     29.09 o 
   4   0   8       13.12        2.70     17.49 o 
   5   0   8        7.12        0.00     18.82 o 
   6   0   8        2.59        0.00     50.47 o 
   7   0   8       56.94        2.83     47.27 o 
  -7   1   8       32.29        0.00     41.39 o 
  -6   1   8      114.83      170.14     44.73 o 
  -5   1   8       70.76      135.15     64.02 o 
  -4   1   8      581.75      442.09     79.82 o 
  -3   1   8      235.86      279.01     49.08 o 
  -2   1   8      146.20      180.24     30.68 o 
  -1   1   8      493.28      487.10     78.95 o 
   0   1   8      333.28      368.30     34.38 o 
   1   1   8      485.45      531.96     44.09 o 
   2   1   8      152.36      150.05     15.15 o 
   3   1   8      230.23      274.07     23.33 o 
   4   1   8      573.31      528.55     45.29 o 
   5   1   8       69.82       26.59     17.33 o 
   6   1   8      110.80       86.09     26.16 o 
   7   1   8       32.58        0.00     40.11 o 
  -7   2   8       10.12        0.00     78.37 o 
  -6   2   8       23.09       14.69     40.70 o 
  -5   2   8       99.84       66.03     48.85 o 
  -4   2   8       56.26       69.94     27.23 o 
  -3   2   8      966.34      926.92    144.05 o 
  -2   2   8      118.05      154.95     28.58 o 
  -1   2   8      382.78      306.61     48.90 o 
   0   2   8      227.84      184.77     15.09 o 
   1   2   8      397.03      401.40     27.00 o 
   2   2   8      119.57      128.18     13.87 o 
   3   2   8      980.35      959.88     68.87 o 
   4   2   8       54.77       60.44     13.47 o 
   5   2   8      100.94       99.00     19.83 o 
   6   2   8       22.63       18.92     24.74 o 
   7   2   8       10.94       16.26     30.93 o 
  -7   3   8       35.82       12.67     58.10 o 
  -6   3   8       28.91        9.79     46.30 o 
  -5   3   8       80.61      110.92     38.34 o 
  -4   3   8        5.62       18.92     26.57 o 
  -3   3   8      216.15      227.17     40.77 o 
  -2   3   8     1153.22     1066.33    107.11 o 
  -1   3   8      310.73      305.25     35.26 o 
   0   3   8     1192.85     1094.78     76.83 o 
   1   3   8      304.86      346.82     24.56 o 
   2   3   8     1151.73     1037.54     74.70 o 
   3   3   8      215.99      270.12     37.45 o 
   4   3   8        5.56       13.33     13.90 o 
   5   3   8       81.65       73.65     18.59 o 
   6   3   8       30.57       51.57     25.24 o 
   7   3   8       35.40        0.00     27.97 o 
  -6   4   8      165.00      100.39     64.31 o 
  -5   4   8       47.04       82.91     40.57 o 
  -4   4   8      140.36      116.61     37.62 o 
  -3   4   8      745.47      572.88     61.41 o 
  -2   4   8       37.34       47.86     11.51 o 
  -1   4   8      374.15      352.87     34.04 o 
   0   4   8     1337.49     1228.21    100.24 o 
   1   4   8      361.36      351.04     27.11 o 
   2   4   8       38.04       25.91     12.47 o 
   3   4   8      733.49      755.17     53.07 o 
   4   4   8      139.97      156.73     19.55 o 
   5   4   8       47.00       52.53     20.77 o 
   6   4   8      164.87      191.47     29.98 o 
  -6   5   8       72.20       10.39     72.99 o 
  -5   5   8       76.52       58.37     53.48 o 
  -4   5   8      196.63      222.33     45.04 o 
  -3   5   8      380.84      369.71     37.81 o 
  -2   5   8      353.52      305.00     30.82 o 
  -1   5   8      392.60      418.19     40.89 o 
   0   5   8       63.58       64.60      8.96 o 
   1   5   8      393.63      436.94     32.37 o 
   2   5   8      346.19      314.51     26.56 o 
   3   5   8      382.56      397.20     32.52 o 
   4   5   8      201.41      204.51     23.11 o 
   5   5   8       76.00       57.42     20.42 o 
   6   5   8       73.97       43.53     34.16 o 
  -6   6   8       13.46       57.72     85.37 o 
  -5   6   8       88.25       97.60     45.23 o 
  -4   6   8       27.70       43.05     43.26 o 
  -3   6   8      454.05      390.23     41.45 o 
  -2   6   8      273.64      285.16     28.56 o 
  -1   6   8      266.89      271.53     34.50 o 
   0   6   8     1276.93     1240.52     87.56 o 
   1   6   8      275.58      309.55     25.75 o 
   2   6   8      271.42      263.37     24.14 o 
   3   6   8      457.44      457.66     37.99 o 
   4   6   8       27.61        5.77     16.60 o 
   5   6   8       89.71      116.59     23.08 o 
   6   6   8       14.29       42.56     26.11 o 
  -6   7   8        7.23       57.25     54.90 o 
  -5   7   8      140.39      184.58     50.13 o 
  -4   7   8       67.53       63.29     24.67 o 
  -3   7   8      480.97      506.31     51.37 o 
  -2   7   8       95.19      103.06     20.36 o 
  -1   7   8      258.86      280.05     25.15 o 
   0   7   8       10.91        5.42     10.18 o 
   1   7   8      262.40      287.47     23.97 o 
   2   7   8       91.65       95.86     15.37 o 
   3   7   8      484.83      516.68     45.64 o 
   4   7   8       68.21       93.12     18.92 o 
   5   7   8      139.99      136.90     25.22 o 
   6   7   8        8.35        0.00     24.97 o 
  -5   8   8      106.20       98.12     49.44 o 
  -4   8   8       28.27       22.30     28.39 o 
  -3   8   8      557.29      605.63     57.36 o 
  -2   8   8      264.87      242.66     29.15 o 
  -1   8   8       92.17       83.77     14.16 o 
   0   8   8      303.48      314.94     24.94 o 
   1   8   8       91.33      113.20     15.24 o 
   2   8   8      266.88      275.73     32.02 o 
   3   8   8      544.45      579.72     50.80 o 
   4   8   8       29.01       24.07     18.92 o 
   5   8   8      104.85      112.83     25.29 o 
  -5   9   8       16.76       41.79     46.08 o 
  -4   9   8      126.64      102.67     31.07 o 
  -3   9   8       25.01       32.89     21.98 o 
  -2   9   8       26.13       32.50     19.34 o 
  -1   9   8      336.71      332.21     31.38 o 
   0   9   8        4.42        4.93     12.66 o 
   1   9   8      333.49      319.45     28.35 o 
   2   9   8       27.51       41.32     14.78 o 
   3   9   8       24.00       12.24     18.11 o 
   4   9   8      122.41      108.57     23.00 o 
   5   9   8       16.74       17.15     23.30 o 
  -5  10   8        6.16       40.02     57.70 o 
  -4  10   8        0.43        0.00     27.52 o 
  -3  10   8      191.33      195.27     40.53 o 
  -2  10   8        2.22        0.00     24.79 o 
  -1  10   8      500.02      480.22     48.37 o 
   0  10   8        8.01       21.64     15.30 o 
   1  10   8      508.69      541.34     40.68 o 
   2  10   8        2.40       14.87     17.44 o 
   3  10   8      195.32      203.44     27.17 o 
   4  10   8        0.36        0.00     21.82 o 
   5  10   8        6.41       11.36     25.09 o 
  -4  11   8       56.74       63.19     34.58 o 
  -3  11   8        1.26        0.00     27.51 o 
  -2  11   8       21.06        0.00     22.39 o 
  -1  11   8      159.92      174.03     30.65 o 
   0  11   8       67.09       36.46     16.57 o 
   1  11   8      157.68      200.77     25.11 o 
   2  11   8       22.21       17.60     21.28 o 
   3  11   8        1.61        0.00     20.09 o 
   4  11   8       54.36       53.93     24.73 o 
  -3  12   8       81.24       97.30     35.18 o 
  -2  12   8       33.13       53.10     27.26 o 
  -1  12   8       69.43       52.84     28.10 o 
   0  12   8      133.67      193.87     31.55 o 
   1  12   8       67.45       83.72     34.09 o 
   2  12   8       32.51       40.75     22.18 o 
   3  12   8       78.71      131.06     27.23 o 
  -2  13   8       10.26        0.00     31.80 o 
  -1  13   8       60.25       58.36     30.64 o 
   0  13   8      134.72      149.51     33.59 o 
   1  13   8       59.47       83.55     24.85 o 
   2  13   8       10.23       23.26     23.33 o 
  -1  14   8       35.57       70.10     39.42 o 
   0  14   8       20.74       52.32     36.39 o 
   1  14   8       35.38       20.56     26.59 o 
   1   0   9      141.97      111.76     23.78 o 
   2   0   9        2.46        0.00     14.17 o 
   3   0   9       12.50        4.11     18.40 o 
   4   0   9        8.83        0.00     16.00 o 
   5   0   9       15.80       23.16     21.56 o 
   6   0   9       10.83        0.00     39.88 o 
   7   0   9        0.54       47.88     45.28 o 
  -7   1   9        2.94        0.00     96.60 o 
  -6   1   9       26.07       20.61     65.75 o 
  -5   1   9       90.36       97.61     35.41 o 
  -4   1   9      237.23      219.11     59.39 o 
  -3   1   9        2.91       19.46     32.01 o 
  -2   1   9     1560.85     1426.90    210.82 o 
  -1   1   9      140.25      209.36     29.51 o 
   0   1   9      100.53      110.25     11.14 o 
   1   1   9      140.76      153.24     17.81 o 
   2   1   9     1557.34     1424.56    100.67 o 
   3   1   9        2.82        8.32     12.86 o 
   4   1   9      239.89      235.92     22.48 o 
   5   1   9       89.33       78.00     18.99 o 
   6   1   9       25.28       15.13     22.72 o 
   7   1   9        2.80        0.00     47.56 o 
  -6   2   9       18.93       61.01     44.95 o 
  -5   2   9       40.37       38.77     33.59 o 
  -4   2   9      142.53      100.82     58.63 o 
  -3   2   9      376.39      348.35     57.85 o 
  -2   2   9      108.56      105.40     52.15 o 
  -1   2   9      317.46      262.19     30.38 o 
   0   2   9       99.72       93.17     10.21 o 
   1   2   9      334.25      344.34     26.75 o 
   2   2   9      108.55       90.61     12.79 o 
   3   2   9      373.61      351.62     28.45 o 
   4   2   9      142.98      136.68     17.09 o 
   5   2   9       38.09       54.52     17.85 o 
   6   2   9       18.76       20.50     22.01 o 
  -6   3   9       35.41      102.29     53.89 o 
  -5   3   9      115.78       77.24     37.56 o 
  -4   3   9      187.05      198.53     45.05 o 
  -3   3   9       42.50       31.69     22.89 o 
  -2   3   9     1087.79     1115.38    161.38 o 
  -1   3   9       57.85       71.47     11.76 o 
   0   3   9       88.21       87.67     12.49 o 
   1   3   9       58.86       58.19      9.74 o 
   2   3   9     1090.89     1071.75     77.01 o 
   3   3   9       42.82       24.66     13.28 o 
   4   3   9      191.02      220.08     23.97 o 
   5   3   9      114.37       88.82     19.87 o 
   6   3   9       34.43        0.00     24.25 o 
  -6   4   9      156.36       94.64     51.27 o 
  -5   4   9      116.20      125.02     95.62 o 
  -4   4   9       10.08       22.74     28.01 o 
  -3   4   9      208.57      175.70     27.41 o 
  -2   4   9       26.92       18.15     12.02 o 
  -1   4   9      424.39      451.34     41.84 o 
   0   4   9      274.96      287.77     22.86 o 
   1   4   9      441.18      439.44     33.21 o 
   2   4   9       25.47       28.93     10.93 o 
   3   4   9      206.54      244.89     22.77 o 
   4   4   9        9.47        0.00     18.96 o 
   5   4   9      116.12      104.67     21.24 o 
   6   4   9      156.68      142.34     34.56 o 
  -6   5   9      106.26       71.90     52.89 o 
  -5   5   9       86.46       55.45     74.44 o 
  -4   5   9      783.90      752.53    113.17 o 
  -3   5   9       10.32        0.00     14.81 o 
  -2   5   9     1599.67     1445.32    130.89 o 
  -1   5   9      437.44      466.18     42.40 o 
   0   5   9      218.53      226.57     19.33 o 
   1   5   9      437.72      433.39     33.47 o 
   2   5   9     1592.75     1528.54    118.33 o 
   3   5   9       10.57        4.37     13.18 o 
   4   5   9      777.35      752.05     57.91 o 
   5   5   9       86.33       93.61     29.52 o 
   6   5   9      107.94       45.84     25.58 o 
  -6   6   9       22.91        0.00     51.88 o 
  -5   6   9      230.54      180.32     74.26 o 
  -4   6   9      153.96      138.39     40.43 o 
  -3   6   9      169.46      162.76     24.34 o 
  -2   6   9      123.62      121.06     23.62 o 
  -1   6   9      890.13      851.02     75.33 o 
   0   6   9      135.32      121.26     15.66 o 
   1   6   9      891.41      845.92     59.22 o 
   2   6   9      123.73      151.22     17.07 o 
   3   6   9      171.56      215.82     23.14 o 
   4   6   9      152.89      149.79     22.41 o 
   5   6   9      238.32      220.94     29.33 o 
   6   6   9       22.56        0.00     25.17 o 
  -6   7   9        7.59       32.57     57.06 o 
  -5   7   9      148.08      177.81     50.30 o 
  -4   7   9      139.31      187.24     45.31 o 
  -3   7   9       59.53       33.29     19.77 o 
  -2   7   9      945.60      850.43     85.38 o 
  -1   7   9       70.62       52.49     16.20 o 
   0   7   9      547.14      577.48     42.07 o 
   1   7   9       70.97       88.99     12.73 o 
   2   7   9      967.02     1024.00     77.00 o 
   3   7   9       60.41       76.17     16.57 o 
   4   7   9      143.09      148.99     24.93 o 
   5   7   9      149.26      124.89     25.31 o 
   6   7   9        7.79        0.00     26.58 o 
  -5   8   9       61.95        4.83     47.11 o 
  -4   8   9      110.18      130.85     54.12 o 
  -3   8   9       16.21       29.91     20.67 o 
  -2   8   9       70.44       50.51     17.84 o 
  -1   8   9      215.10      211.76     43.00 o 
   0   8   9        2.17        0.00     11.34 o 
   1   8   9      217.96      208.91     21.05 o 
   2   8   9       72.00       92.38     16.32 o 
   3   8   9       16.86       22.40     17.43 o 
   4   8   9      109.23      105.79     23.32 o 
   5   8   9       62.84      111.06     29.87 o 
  -5   9   9        1.23        0.00     45.68 o 
  -4   9   9       36.75       56.81     32.23 o 
  -3   9   9       14.18       31.55     23.02 o 
  -2   9   9      169.13      209.08     34.45 o 
  -1   9   9       49.00       38.49     20.25 o 
   0   9   9      340.70      318.34     27.21 o 
   1   9   9       49.47       63.45     18.32 o 
   2   9   9      162.66      205.52     23.11 o 
   3   9   9       13.73       15.56     18.71 o 
   4   9   9       34.82       55.81     22.57 o 
   5   9   9        1.13        0.00     24.60 o 
  -4  10   9       40.73       22.83     34.61 o 
  -3  10   9       94.87       85.84     38.71 o 
  -2  10   9       88.31      103.59     27.87 o 
  -1  10   9       90.10       77.12     22.56 o 
   0  10   9       22.58       16.22     20.45 o 
   1  10   9       96.41      124.74     17.77 o 
   2  10   9       90.10      130.57     22.35 o 
   3  10   9       93.94       98.48     23.46 o 
   4  10   9       40.51        0.00     26.11 o 
  -4  11   9       65.82       44.14     37.38 o 
  -3  11   9        7.93        0.00     27.76 o 
  -2  11   9      130.80      128.68     29.48 o 
  -1  11   9       66.15       37.87     24.76 o 
   0  11   9        0.00        0.00     18.21 o 
   1  11   9       67.44       53.16     24.12 o 
   2  11   9      134.45      163.56     25.41 o 
   3  11   9        8.18        2.17     21.49 o 
   4  11   9       68.15       54.23     25.98 o 
  -3  12   9       48.82       28.43     33.23 o 
  -2  12   9        4.84        0.00     30.68 o 
  -1  12   9       98.21      139.39     47.94 o 
   0  12   9       27.50       45.12     26.03 o 
   1  12   9      102.32      133.50     26.14 o 
   2  12   9        4.65        0.32     21.81 o 
   3  12   9       48.24      117.88     26.49 o 
  -2  13   9       76.70      112.22     65.77 o 
  -1  13   9       27.92       44.17     41.50 o 
   0  13   9        7.84       18.19     30.96 o 
   1  13   9       27.81       35.19     25.37 o 
   2  13   9       76.66       89.85     27.57 o 
   1   0  10      228.83      205.21     23.09 o 
   2   0  10      256.81      228.86     33.02 o 
   3   0  10     1224.86     1157.59    137.64 o 
   4   0  10       76.68       72.93     24.96 o 
   5   0  10       10.43       38.76     32.66 o 
   6   0  10       31.77        0.00     39.86 o 
  -6   1  10       12.73       12.90     41.44 o 
  -5   1  10       42.02       43.50     40.17 o 
  -4   1  10      319.26      325.31     72.93 o 
  -3   1  10       40.78       68.55     44.63 o 
  -2   1  10      148.92      179.65     36.16 o 
  -1   1  10       74.84       80.01     22.51 o 
   0   1  10        1.49        0.00      7.82 o 
   1   1  10       75.70       70.19     15.47 o 
   2   1  10      154.71      194.17     18.45 o 
   3   1  10       40.28       52.30     13.37 o 
   4   1  10      313.00      346.40     29.33 o 
   5   1  10       41.92       26.36     20.89 o 
   6   1  10       11.71        0.64     24.96 o 
  -6   2  10        5.41        0.00     42.55 o 
  -5   2  10        0.40        6.45     33.74 o 
  -4   2  10        9.27        0.00     25.48 o 
  -3   2  10     1238.48     1116.58    175.37 o 
  -2   2  10       28.21       10.26     40.34 o 
  -1   2  10      383.94      323.93     45.11 o 
   0   2  10        1.78        8.71      8.93 o 
   1   2  10      377.13      417.94     31.61 o 
   2   2  10       28.35        8.01     10.56 o 
   3   2  10     1232.49     1177.21     84.07 o 
   4   2  10        9.06        0.00     13.64 o 
   5   2  10        0.53        0.00     18.30 o 
   6   2  10        5.57        0.00     23.58 o 
  -6   3  10        2.98       33.44     55.62 o 
  -5   3  10       65.10       59.42     36.51 o 
  -4   3  10      104.03      127.32     34.50 o 
  -3   3  10       75.79       92.41     35.08 o 
  -2   3  10      163.39      170.62     41.89 o 
  -1   3  10      141.26      145.80     17.13 o 
   0   3  10      140.35      123.89     13.17 o 
   1   3  10      142.24      135.33     14.37 o 
   2   3  10      165.49      177.73     17.76 o 
   3   3  10       74.49       47.37     13.96 o 
   4   3  10      100.37       83.86     18.78 o 
   5   3  10       64.49       27.55     19.36 o 
   6   3  10        4.02       33.69     25.18 o 
  -6   4  10       25.48       63.98     49.84 o 
  -5   4  10       39.19       41.56     37.16 o 
  -4   4  10        6.72        0.00     55.04 o 
  -3   4  10     1032.31     1115.39    154.42 o 
  -2   4  10       16.56       13.18     12.58 o 
  -1   4  10      357.01      334.91     34.29 o 
   0   4  10       83.69       96.33     11.87 o 
   1   4  10      356.01      393.66     29.72 o 
   2   4  10       16.22        0.00     10.76 o 
   3   4  10     1032.27      980.40     84.76 o 
   4   4  10        6.66        0.00     16.81 o 
   5   4  10       40.31        7.92     19.11 o 
   6   4  10       26.00        0.00     32.16 o 
  -6   5  10      111.11       86.74     69.52 o 
  -5   5  10       53.51      175.61     55.51 o 
  -4   5  10      385.05      407.51     92.73 o 
  -3   5  10        8.22       19.09     25.27 o 
  -2   5  10       63.93       45.62     14.27 o 
  -1   5  10       56.50       71.87     19.44 o 
   0   5  10       18.19        0.00     10.91 o 
   1   5  10       57.38       58.18     11.83 o 
   2   5  10       61.05       52.04     12.90 o 
   3   5  10        7.99        0.00     14.03 o 
   4   5  10      381.70      411.62     36.87 o 
   5   5  10       53.94       14.65     21.25 o 
   6   5  10      107.90       95.50     31.20 o 
  -6   6  10       23.45        0.30     70.79 o 
  -5   6  10       16.29       19.52     44.05 o 
  -4   6  10      212.78      175.40     64.31 o 
  -3   6  10     1134.49      976.44    126.92 o 
  -2   6  10      238.51      264.30     33.93 o 
  -1   6  10      392.99      401.70     38.47 o 
   0   6  10      120.13      121.20     18.89 o 
   1   6  10      393.81      403.13     30.54 o 
   2   6  10      240.35      232.49     30.25 o 
   3   6  10     1130.16     1067.45     81.40 o 
   4   6  10      212.32      207.96     24.82 o 
   5   6  10       16.16       15.36     21.65 o 
   6   6  10       23.02       45.55     26.69 o 
  -5   7  10        8.05       41.52     42.98 o 
  -4   7  10       13.71       36.84     34.92 o 
  -3   7  10      312.94      333.81     40.95 o 
  -2   7  10      704.53      578.51     65.29 o 
  -1   7  10      692.49      711.75     81.65 o 
   0   7  10     1112.92     1047.69     74.44 o 
   1   7  10      690.68      673.93     51.60 o 
   2   7  10      700.81      716.95     54.85 o 
   3   7  10      310.33      332.25     34.64 o 
   4   7  10       15.72       29.46     20.02 o 
   5   7  10        8.25       43.29     31.82 o 
  -5   8  10       45.47        0.00     46.36 o 
  -4   8  10       23.35        5.34     37.04 o 
  -3   8  10      553.21      532.24     58.87 o 
  -2   8  10        4.37        0.00     23.00 o 
  -1   8  10      323.15      393.90     37.83 o 
   0   8  10        2.21       21.14     14.42 o 
   1   8  10      329.58      366.46     34.74 o 
   2   8  10        4.18        0.00     14.72 o 
   3   8  10      553.07      573.86     49.85 o 
   4   8  10       22.76       46.91     21.44 o 
   5   8  10       45.35       42.70     24.93 o 
  -5   9  10       48.50       46.21     62.63 o 
  -4   9  10       68.67       45.72     49.56 o 
  -3   9  10       65.73       87.98     27.74 o 
  -2   9  10       72.13       18.87     21.74 o 
  -1   9  10      302.36      322.36     45.79 o 
   0   9  10      154.87      149.90     25.81 o 
   1   9  10      303.83      307.81     28.64 o 
   2   9  10       70.12       74.90     18.26 o 
   3   9  10       66.64       95.24     23.37 o 
   4   9  10       69.54       83.49     25.76 o 
   5   9  10       48.58       49.82     26.45 o 
  -4  10  10       13.98        0.00     50.73 o 
  -3  10  10       76.10       82.84     39.79 o 
  -2  10  10       45.06        0.00     22.21 o 
  -1  10  10       59.03       48.81     20.31 o 
   0  10  10       10.03        0.00     20.59 o 
   1  10  10       61.15       51.74     17.88 o 
   2  10  10       44.74       62.56     21.30 o 
   3  10  10       74.96       59.31     23.18 o 
   4  10  10       14.20        0.00     24.33 o 
  -3  11  10        5.33        0.00     31.72 o 
  -2  11  10        6.45        0.00     28.95 o 
  -1  11  10       24.76       95.30     26.34 o 
   0  11  10       53.06       94.03     26.72 o 
   1  11  10       25.05       28.70     22.55 o 
   2  11  10        5.99        0.00     22.70 o 
   3  11  10        5.16        8.32     23.05 o 
  -3  12  10       15.69        0.00     34.20 o 
  -2  12  10        0.90        0.00     33.31 o 
  -1  12  10       16.93        0.00     41.91 o 
   0  12  10       15.27        2.47     43.23 o 
   1  12  10       15.93        0.00     29.56 o 
   2  12  10        0.80       38.01     24.72 o 
   3  12  10       14.99        4.47     26.00 o 
  -1  13  10        5.35       36.31     32.43 o 
   0  13  10       22.39       24.03     34.05 o 
   1  13  10        5.58        3.68     36.15 o 
   1   0  11        8.70        1.75     12.02 o 
   2   0  11        0.33       14.13     17.93 o 
   3   0  11        1.04        9.46     27.80 o 
   4   0  11       60.58       65.67     42.00 o 
   5   0  11        3.97       17.91     27.41 o 
   6   0  11        1.30       52.61     28.77 o 
  -6   1  11        3.10        0.00     43.29 o 
  -5   1  11        7.57       18.69     27.71 o 
  -4   1  11       38.89       31.03     30.15 o 
  -3   1  11       19.72        1.18     37.28 o 
  -2   1  11      257.84      264.47     48.58 o 
  -1   1  11      237.66      249.30     31.92 o 
   0   1  11      269.85      225.26     24.05 o 
   1   1  11      237.76      187.78     24.47 o 
   2   1  11      249.53      285.94     25.91 o 
   3   1  11       19.69       37.50     14.75 o 
   4   1  11       39.67       43.34     25.87 o 
   5   1  11        7.64        3.03     20.78 o 
   6   1  11        2.80       33.01     30.09 o 
  -6   2  11       11.72        8.21     45.19 o 
  -5   2  11       21.39       28.83     35.95 o 
  -4   2  11      258.87      244.72     54.41 o 
  -3   2  11        3.74       11.36     25.82 o 
  -2   2  11      200.95      313.15     43.19 o 
  -1   2  11       51.71       33.24     15.63 o 
   0   2  11       46.44       34.92     10.41 o 
   1   2  11       52.57       59.55     14.48 o 
   2   2  11      200.59      192.42     20.88 o 
   3   2  11        3.48        8.90     18.69 o 
   4   2  11      258.43      259.43     27.30 o 
   5   2  11       19.13       16.31     20.46 o 
   6   2  11       11.68        0.00     26.75 o 
  -6   3  11        1.50       56.27     46.25 o 
  -5   3  11        6.37        0.00     35.74 o 
  -4   3  11      197.67      234.65     48.70 o 
  -3   3  11      116.53      144.12     33.88 o 
  -2   3  11      607.43      594.76    123.40 o 
  -1   3  11       55.54       44.13     12.61 o 
   0   3  11       88.10       84.30     11.41 o 
   1   3  11       55.88       32.63     13.43 o 
   2   3  11      605.41      580.69     43.55 o 
   3   3  11      115.86      128.76     18.08 o 
   4   3  11      199.70      229.13     26.72 o 
   5   3  11        6.32        9.26     19.76 o 
   6   3  11        1.30        1.58     25.50 o 
  -6   4  11        5.27        0.00     46.69 o 
  -5   4  11       89.18       73.77     61.64 o 
  -4   4  11      161.90      164.50     40.88 o 
  -3   4  11       38.22       86.06     29.59 o 
  -2   4  11      163.06      133.84     30.51 o 
  -1   4  11      436.81      390.26     42.86 o 
   0   4  11      336.25      335.86     26.60 o 
   1   4  11      440.34      401.87     32.70 o 
   2   4  11      163.79      186.75     24.47 o 
   3   4  11       37.13       59.35     16.93 o 
   4   4  11      161.80      140.88     22.29 o 
   5   4  11       84.47      129.90     24.31 o 
   6   4  11        5.37        6.30     25.13 o 
  -6   5  11       12.54       58.22     53.29 o 
  -5   5  11        8.14        4.96     72.87 o 
  -4   5  11      179.13      161.81     47.03 o 
  -3   5  11       15.59       13.88     26.52 o 
  -2   5  11      553.64      489.16     95.16 o 
  -1   5  11       87.55      121.36     18.93 o 
   0   5  11        0.16        3.24     10.33 o 
   1   5  11       87.99       74.40     13.97 o 
   2   5  11      556.60      505.08     36.44 o 
   3   5  11       15.22       40.91     16.01 o 
   4   5  11      180.78      207.06     26.03 o 
   5   5  11        8.13       11.75     21.69 o 
   6   5  11       11.96       21.22     27.26 o 
  -5   6  11      199.17      156.12     53.53 o 
  -4   6  11       34.32       27.94     34.32 o 
  -3   6  11      139.27      144.09     38.49 o 
  -2   6  11        2.23       12.66     14.64 o 
  -1   6  11       53.44       91.14     17.57 o 
   0   6  11      353.21      352.06     82.45 o 
   1   6  11       56.26       71.51     14.54 o 
   2   6  11        2.21        0.00     14.31 o 
   3   6  11      138.32      139.56     24.83 o 
   4   6  11       34.77       48.16     20.00 o 
   5   6  11      195.74      224.83     30.82 o 
  -5   7  11        8.88       91.19     45.63 o 
  -4   7  11       92.49      143.22     44.16 o 
  -3   7  11        9.19       10.34     34.96 o 
  -2   7  11      255.94      182.76     33.77 o 
  -1   7  11      277.27      263.98     30.01 o 
   0   7  11      149.14      237.46     31.84 o 
   1   7  11      278.62      257.59     25.04 o 
   2   7  11      248.48      231.98     23.42 o 
   3   7  11        9.46       25.26     19.29 o 
   4   7  11       88.82      100.77     24.85 o 
   5   7  11        8.85        0.00     22.88 o 
  -5   8  11       15.75       34.85     77.33 o 
  -4   8  11       39.48       51.18     43.55 o 
  -3   8  11       29.81        0.00     37.77 o 
  -2   8  11       51.97       49.20     20.09 o 
  -1   8  11      290.27      181.68     49.52 o 
   0   8  11      282.73      312.98     34.38 o 
   1   8  11      288.28      283.35     29.33 o 
   2   8  11       51.59       35.69     16.42 o 
   3   8  11       30.47        0.29     19.91 o 
   4   8  11       40.06       52.88     22.67 o 
   5   8  11       16.35       51.40     26.29 o 
  -4   9  11       71.12       27.95     60.37 o 
  -3   9  11       62.85       84.06     31.55 o 
  -2   9  11      311.43      334.72     50.43 o 
  -1   9  11      120.78       81.33     26.27 o 
   0   9  11      235.84      178.65     29.41 o 
   1   9  11      121.26       96.87     24.04 o 
   2   9  11      321.59      313.90     36.89 o 
   3   9  11       62.96       99.94     28.34 o 
   4   9  11       73.75      132.91     27.66 o 
  -4  10  11        4.35        5.37     66.22 o 
  -3  10  11      129.06      178.64     38.58 o 
  -2  10  11        0.47        6.94     24.06 o 
  -1  10  11       29.69       32.21     23.71 o 
   0  10  11       92.00       44.10     23.74 o 
   1  10  11       26.70       34.83     17.62 o 
   2  10  11        0.46        0.00     24.69 o 
   3  10  11      130.17      169.25     29.04 o 
   4  10  11        4.23        1.11     25.66 o 
  -3  11  11       11.00        0.00     34.30 o 
  -2  11  11      161.16      218.56     46.91 o 
  -1  11  11       22.39        0.00     25.80 o 
   0  11  11       11.69       12.34     27.25 o 
   1  11  11       22.05       10.40     24.94 o 
   2  11  11      160.34      240.27     31.98 o 
   3  11  11       10.63       36.02     25.20 o 
  -2  12  11       12.65        0.00     35.54 o 
  -1  12  11       69.15       22.17     30.46 o 
   0  12  11        6.33        0.00     28.44 o 
   1  12  11       69.46      142.76     38.11 o 
   2  12  11       12.77        6.18     26.42 o 
   0   0  12       47.91       21.81     14.14 o 
   1   0  12        2.65       22.10     13.02 o 
   2   0  12      140.88      181.78     24.30 o 
   3   0  12      167.30      188.22     29.28 o 
   4   0  12       10.56       44.60     21.21 o 
   5   0  12       14.32       60.66     29.49 o 
   6   0  12        0.10       27.46     33.16 o 
  -6   1  12       68.45       32.43     60.89 o 
  -5   1  12       18.26       24.15     36.50 o 
  -4   1  12      240.79      277.26     42.63 o 
  -3   1  12      180.30      171.84     32.57 o 
  -2   1  12      219.57      292.11     37.45 o 
  -1   1  12      239.95      242.39     26.97 o 
   0   1  12      252.01      226.76     36.15 o 
   1   1  12      239.48      255.85     32.41 o 
   2   1  12      223.09      256.08     37.05 o 
   3   1  12      180.31      184.79     22.07 o 
   4   1  12      237.34      260.33     27.91 o 
   5   1  12       18.23        0.00     27.59 o 
   6   1  12       68.42       82.33     34.30 o 
  -6   2  12       64.21       77.00     39.53 o 
  -5   2  12        5.18        0.00     37.18 o 
  -4   2  12       84.07       67.63     34.80 o 
  -3   2  12      482.30      479.20     73.97 o 
  -2   2  12      139.44      251.20     57.88 o 
  -1   2  12       51.54       13.66     21.17 o 
   0   2  12      372.67      359.86     59.46 o 
   1   2  12       48.08       48.04     13.54 o 
   2   2  12      139.87      137.73     18.36 o 
   3   2  12      478.10      422.68     36.43 o 
   4   2  12       84.11       97.46     20.34 o 
   5   2  12        4.90        0.00     23.73 o 
   6   2  12       64.58       70.03     29.32 o 
  -6   3  12       78.91       62.52     49.58 o 
  -5   3  12        7.54        0.00     37.16 o 
  -4   3  12      219.95      221.64     71.54 o 
  -3   3  12        7.39       27.73     25.38 o 
  -2   3  12      756.43      926.65    119.73 o 
  -1   3  12      239.39      217.97     26.52 o 
   0   3  12     1426.45     1453.88    145.52 o 
   1   3  12      238.99      236.03     31.60 o 
   2   3  12      762.02      731.01     57.09 o 
   3   3  12        7.23        5.56     14.67 o 
   4   3  12      215.07      203.05     26.53 o 
   5   3  12        7.53        0.00     21.04 o 
   6   3  12       79.05       66.52     29.00 o 
  -5   4  12       92.94      173.71     54.35 o 
  -4   4  12      129.29      116.37     39.75 o 
  -3   4  12      959.59     1008.36    143.30 o 
  -2   4  12      543.67      626.27     89.54 o 
  -1   4  12      235.73      212.35     23.74 o 
   0   4  12      435.37      457.01     43.10 o 
   1   4  12      230.77      209.25     19.93 o 
   2   4  12      545.10      510.39     40.90 o 
   3   4  12      956.48      902.69     73.04 o 
   4   4  12      129.88      114.09     22.91 o 
   5   4  12       93.02      107.21     26.16 o 
  -5   5  12        5.31       33.94     41.96 o 
  -4   5  12      272.61      282.31     57.33 o 
  -3   5  12        7.46       17.34     49.89 o 
  -2   5  12      103.36      146.67     99.09 o 
  -1   5  12       16.85        0.00     14.70 o 
   0   5  12      166.74      222.18     26.38 o 
   1   5  12       17.02       29.86     12.55 o 
   2   5  12      106.88       99.94     18.18 o 
   3   5  12        7.47       20.26     17.17 o 
   4   5  12      269.99      282.43     31.03 o 
   5   5  12        5.42        0.00     28.20 o 
  -5   6  12       14.19       36.09     43.87 o 
  -4   6  12       35.46       29.86     36.80 o 
  -3   6  12      225.63      276.26     51.99 o 
  -2   6  12       26.83       22.66     20.22 o 
  -1   6  12       70.43       44.52     16.87 o 
   0   6  12       20.64        0.00     14.28 o 
   1   6  12       72.96       66.84     14.10 o 
   2   6  12       26.98       25.79     15.37 o 
   3   6  12      228.64      225.40     26.23 o 
   4   6  12       34.82       25.64     20.93 o 
   5   6  12       14.54        7.17     24.52 o 
  -5   7  12       25.61        0.00     59.50 o 
  -4   7  12       87.10      101.78     43.75 o 
  -3   7  12        3.12        0.00     64.42 o 
  -2   7  12        2.15        0.00     20.79 o 
  -1   7  12        9.56       39.97     19.81 o 
   0   7  12        4.87        0.00     18.07 o 
   1   7  12        9.88       14.75     15.17 o 
   2   7  12        1.66        0.00     15.20 o 
   3   7  12        3.01        0.00     17.68 o 
   4   7  12       89.36       94.06     25.51 o 
   5   7  12       25.69       59.01     28.63 o 
  -4   8  12       41.13       71.82     42.71 o 
  -3   8  12      147.17      167.96     51.68 o 
  -2   8  12       46.23       57.64     25.14 o 
  -1   8  12       54.56       29.18     18.18 o 
   0   8  12       55.24       34.74     18.56 o 
   1   8  12       56.88       20.91     19.23 o 
   2   8  12       46.83       16.21     17.21 o 
   3   8  12      150.96      175.45     26.84 o 
   4   8  12       41.86        8.17     26.16 o 
  -4   9  12       17.41        0.00     63.50 o 
  -3   9  12       23.59       39.35     45.62 o 
  -2   9  12       45.04       60.39     26.26 o 
  -1   9  12      230.89      253.47     45.30 o 
   0   9  12       62.44      100.52     24.77 o 
   1   9  12      231.91      251.82     68.67 o 
   2   9  12       46.11       63.79     20.62 o 
   3   9  12       23.97       14.18     23.02 o 
   4   9  12       15.90       46.52     26.78 o 
  -3  10  12       73.50      101.71     54.08 o 
  -2  10  12        2.59        2.69     26.44 o 
  -1  10  12       74.17       87.52     25.19 o 
   0  10  12        0.06        0.00     23.08 o 
   1  10  12       71.76       41.06     25.40 o 
   2  10  12        2.44        0.00     23.01 o 
   3  10  12       72.47       83.29     27.44 o 
  -2  11  12        3.86        0.00     31.79 o 
  -1  11  12       12.66        0.00     26.87 o 
   0  11  12       42.07       33.80     36.73 o 
   1  11  12       12.81       42.06     28.49 o 
   2  11  12        3.88        0.00     27.89 o 
  -1  12  12       38.48       64.91     31.41 o 
   0  12  12       59.21       48.05     48.27 o 
   1  12  12       38.63        0.00     36.96 o 
   1   0  13      528.55      444.19     60.07 o 
   2   0  13      161.32      161.72     44.63 o 
   3   0  13       73.67       58.06     20.95 o 
   4   0  13        5.40       36.64     20.81 o 
   5   0  13      173.74      183.07     39.58 o 
  -5   1  13        5.49        0.00     31.86 o 
  -4   1  13      217.80      156.80     40.26 o 
  -3   1  13      136.65      108.74     29.24 o 
  -2   1  13      890.61      901.89    131.62 o 
  -1   1  13       88.48       98.03     20.71 o 
   0   1  13      402.05      299.38     63.72 o 
   1   1  13       88.87       84.16     18.10 o 
   2   1  13      874.47      971.82     97.84 o 
   3   1  13      136.10      136.34     24.38 o 
   4   1  13      213.23      255.58     31.59 o 
   5   1  13        5.13        0.00     30.97 o 
  -5   2  13       37.39      113.25     42.34 o 
  -4   2  13      133.35      145.88     42.14 o 
  -3   2  13       71.14      150.17     34.11 o 
  -2   2  13      310.66      387.76     80.34 o 
  -1   2  13      672.27      690.66    138.70 o 
   0   2  13      173.73      152.04     24.75 o 
   1   2  13      667.39      551.10     83.45 o 
   2   2  13      308.31      378.14     36.95 o 
   3   2  13       72.53       60.07     19.67 o 
   4   2  13      134.49      157.05     27.97 o 
   5   2  13       38.51       48.51     26.76 o 
  -5   3  13       65.36       26.14     43.57 o 
  -4   3  13       88.70      126.05     42.11 o 
  -3   3  13      334.09      321.62     86.24 o 
  -2   3  13      634.82      677.44     99.94 o 
  -1   3  13     1255.74     1345.30    188.18 o 
   0   3  13        0.53        0.99     13.59 o 
   1   3  13     1258.11     1230.06    151.24 o 
   2   3  13      634.73      609.05     51.55 o 
   3   3  13      333.34      360.68     32.92 o 
   4   3  13       90.19      119.74     24.38 o 
   5   3  13       63.91       42.05     25.57 o 
  -5   4  13       43.84       27.82     48.04 o 
  -4   4  13       10.11       14.65     32.36 o 
  -3   4  13      118.42      152.45     39.29 o 
  -2   4  13      202.53      236.47     43.17 o 
  -1   4  13      100.97      115.34     31.99 o 
   0   4  13      297.75      253.54     28.31 o 
   1   4  13       98.07       85.65     20.49 o 
   2   4  13      198.92      175.44     21.07 o 
   3   4  13      119.45      118.89     21.85 o 
   4   4  13       10.16       10.58     25.78 o 
   5   4  13       45.28       40.43     25.02 o 
  -5   5  13       72.20       86.55     46.99 o 
  -4   5  13        3.37       40.85     36.60 o 
  -3   5  13       63.89       72.64     33.77 o 
  -2   5  13      308.97      433.03    121.61 o 
  -1   5  13       40.08       37.28     19.18 o 
   0   5  13      104.15      119.40     24.86 o 
   1   5  13       40.26       35.48     14.54 o 
   2   5  13      313.68      310.41     30.97 o 
   3   5  13       63.08       60.01     19.58 o 
   4   5  13        2.75        0.00     21.05 o 
   5   5  13       72.15       44.80     44.38 o 
  -5   6  13       17.14       13.82     45.57 o 
  -4   6  13       44.85       95.50     57.88 o 
  -3   6  13       13.88       42.57     35.22 o 
  -2   6  13        7.81        0.00     35.19 o 
  -1   6  13      167.88      209.49     26.50 o 
   0   6  13      103.69       94.50     23.53 o 
   1   6  13      167.85      134.94     29.12 o 
   2   6  13        8.49        0.00     18.39 o 
   3   6  13       14.08       38.43     19.69 o 
   4   6  13       44.75       46.95     22.50 o 
   5   6  13       17.72       31.63     28.09 o 
  -4   7  13       52.73       44.31     44.04 o 
  -3   7  13       45.31       52.15     37.63 o 
  -2   7  13      217.75      330.60    116.11 o 
  -1   7  13       71.72       79.71     21.27 o 
   0   7  13       59.77       38.45     21.08 o 
   1   7  13       70.85      111.47     24.34 o 
   2   7  13      220.43      229.40     26.68 o 
   3   7  13       45.44       23.85     20.72 o 
   4   7  13       51.75       93.82     26.43 o 
  -4   8  13        3.25        9.60     44.91 o 
  -3   8  13       38.88       36.07     44.51 o 
  -2   8  13       23.57       14.50     39.16 o 
  -1   8  13       62.87      123.60     28.98 o 
   0   8  13      165.15      152.59     35.47 o 
   1   8  13       64.71       61.28     26.72 o 
   2   8  13       24.54       35.34     19.23 o 
   3   8  13       38.50       69.84     32.63 o 
   4   8  13        3.32        0.00     25.31 o 
  -3   9  13        0.36       45.14     48.37 o 
  -2   9  13       64.53       84.45     29.89 o 
  -1   9  13       42.61       39.95     21.61 o 
   0   9  13        1.02        0.00     30.09 o 
   1   9  13       42.59       44.46     25.18 o 
   2   9  13       64.20       56.09     22.12 o 
   3   9  13        0.42        0.00     24.74 o 
  -3  10  13       11.57        0.00     52.18 o 
  -2  10  13       13.73        0.00     47.99 o 
  -1  10  13       56.88       67.99     27.47 o 
   0  10  13        1.07        4.68     26.24 o 
   1  10  13       57.98        0.00     25.31 o 
   2  10  13       13.21        0.00     41.06 o 
   3  10  13       11.23        0.00     26.89 o 
  -2  11  13       36.75       40.99     38.93 o 
  -1  11  13       13.42        9.05     29.29 o 
   0  11  13        2.97       15.68     28.79 o 
   1  11  13       13.66       25.76     28.18 o 
   2  11  13       36.68       68.80     38.33 o 
   0   0  14      395.00      559.71    127.57 o 
   1   0  14      173.31      153.69     28.81 o 
   2   0  14       81.30       76.05     19.75 o 
   3   0  14     1428.34     1607.82    192.09 o 
   4   0  14       57.56       29.10     23.68 o 
   5   0  14      289.90      251.21     45.14 o 
  -5   1  14        7.96       49.48     28.12 o 
  -4   1  14       26.29       46.65     26.08 o 
  -3   1  14       82.06      103.76     24.52 o 
  -2   1  14      130.13       95.39     20.67 o 
  -1   1  14      187.55      210.66     45.06 o 
   0   1  14       29.98       69.75     90.18 o 
   1   1  14      190.57      237.12     36.39 o 
   2   1  14      128.01       68.57     33.29 o 
   3   1  14       84.23      123.44     25.01 o 
   4   1  14       28.11        5.95     29.71 o 
   5   1  14        7.98       16.06     41.41 o 
  -5   2  14       24.43       14.23     33.49 o 
  -4   2  14      231.97      253.13     44.62 o 
  -3   2  14      195.61      155.88     39.11 o 
  -2   2  14      463.47      493.57     73.57 o 
  -1   2  14      123.71       83.22     21.58 o 
   0   2  14      576.86      496.50     92.12 o 
   1   2  14      129.22      112.64     25.90 o 
   2   2  14      466.20      434.28     46.92 o 
   3   2  14      196.26      229.75     26.34 o 
   4   2  14      228.13      249.78     35.35 o 
   5   2  14       23.79       54.28     48.74 o 
  -5   3  14       71.95       39.73     44.56 o 
  -4   3  14      162.12      194.84     47.28 o 
  -3   3  14       61.76       62.91     34.74 o 
  -2   3  14       72.46       78.12     77.62 o 
  -1   3  14       37.68       73.40     25.97 o 
   0   3  14       32.02       60.58     18.36 o 
   1   3  14       36.23        4.20     15.28 o 
   2   3  14       69.40       81.03     17.10 o 
   3   3  14       59.16       78.05     21.64 o 
   4   3  14      165.13      138.71     27.39 o 
   5   3  14       71.77       99.49     31.49 o 
  -5   4  14       13.65       43.72     44.46 o 
  -4   4  14      105.85       89.44     64.48 o 
  -3   4  14       82.82       85.51     69.46 o 
  -2   4  14       32.77       32.92     30.71 o 
  -1   4  14      176.38      265.82     75.88 o 
   0   4  14        0.26        9.52     18.79 o 
   1   4  14      182.92      195.93     27.33 o 
   2   4  14       32.61        5.00     15.79 o 
   3   4  14       86.12       99.92     21.97 o 
   4   4  14      105.11      132.66     26.10 o 
   5   4  14       13.77        0.00     26.91 o 
  -5   5  14       20.43        5.57     46.10 o 
  -4   5  14       17.04        8.75     56.78 o 
  -3   5  14       32.17       49.36     35.21 o 
  -2   5  14      335.91      419.22    146.27 o 
  -1   5  14       96.20       86.99     33.33 o 
   0   5  14      559.77      626.19     69.83 o 
   1   5  14       98.39       50.73     40.20 o 
   2   5  14      334.45      289.29     30.05 o 
   3   5  14       34.03       57.57     21.17 o 
   4   5  14       17.27        5.80     22.68 o 
   5   5  14       20.21        8.12     29.55 o 
  -4   6  14       60.42       95.47     46.07 o 
  -3   6  14      162.20      191.78     47.20 o 
  -2   6  14      143.81      257.17    120.16 o 
  -1   6  14       75.98      118.04     39.85 o 
   0   6  14      117.14       97.68     21.21 o 
   1   6  14       72.87      123.95     22.97 o 
   2   6  14      142.86      148.28     22.82 o 
   3   6  14      158.20      135.56     24.98 o 
   4   6  14       61.91       75.07     24.94 o 
  -4   7  14       82.73       59.72     79.93 o 
  -3   7  14       32.89        0.81     39.27 o 
  -2   7  14       50.77       29.29     40.32 o 
  -1   7  14       16.59       30.98     27.57 o 
   0   7  14       50.04       66.38     20.55 o 
   1   7  14       15.76       15.27     21.40 o 
   2   7  14       52.18       61.23     22.02 o 
   3   7  14       31.35       36.74     21.40 o 
   4   7  14       80.41       71.54     27.83 o 
  -3   8  14       94.76      158.83     66.74 o 
  -2   8  14       73.00       82.90     88.85 o 
  -1   8  14       38.09       41.31     29.52 o 
   0   8  14       42.56       20.63     22.36 o 
   1   8  14       36.88       30.88     24.43 o 
   2   8  14       72.51       15.18     27.45 o 
   3   8  14       93.50      162.46     27.36 o 
  -3   9  14       10.28        4.61     48.24 o 
  -2   9  14        5.56       59.17     60.43 o 
  -1   9  14       51.60       28.62     27.69 o 
   0   9  14        1.10        0.00     24.22 o 
   1   9  14       52.61       29.94     27.18 o 
   2   9  14        6.07        0.00     34.60 o 
   3   9  14       10.93        0.00     26.19 o 
  -2  10  14       13.61       28.76     94.58 o 
  -1  10  14       25.43        0.00     31.70 o 
   0  10  14       17.95        0.00     26.65 o 
   1  10  14       26.86       50.39     28.67 o 
   2  10  14       13.64        5.17     38.05 o 
   0  11  14      165.18      161.58     36.33 o 
   1   0  15      310.42      319.58     59.22 o 
   2   0  15       33.82       29.98     20.61 o 
   3   0  15        3.06        8.23     21.70 o 
   4   0  15        0.01        0.00     25.22 o 
   5   0  15        0.15       18.73     39.73 o 
  -5   1  15       46.91       53.08     29.14 o 
  -4   1  15        9.76       30.39     26.03 o 
  -3   1  15       65.32       69.25     24.22 o 
  -2   1  15       74.01       40.40     19.94 o 
  -1   1  15      665.90      651.25    116.82 o 
   0   1  15      113.04      192.61     43.96 o 
   1   1  15      664.50      537.50     79.52 o 
   2   1  15       79.20       54.45     21.52 o 
   3   1  15       65.74       87.37     25.97 o 
   4   1  15       10.02        0.00     31.64 o 
   5   1  15       48.06       42.74     37.03 o 
  -5   2  15       69.04       85.67     36.85 o 
  -4   2  15       22.52       64.21     33.96 o 
  -3   2  15       74.91       55.25     28.56 o 
  -2   2  15       41.07       73.23     20.73 o 
  -1   2  15       25.55       60.13     47.06 o 
   0   2  15        6.19        0.00     25.77 o 
   1   2  15       26.22        0.00     20.82 o 
   2   2  15       40.24        2.40     23.01 o 
   3   2  15       75.01       48.17     33.01 o 
   4   2  15       22.94        5.39     35.10 o 
   5   2  15       69.73       46.99     39.90 o 
  -4   3  15      115.52       60.19     41.54 o 
  -3   3  15       74.61       81.40     42.72 o 
  -2   3  15      501.66      582.29     87.30 o 
  -1   3  15       16.81        0.00     56.96 o 
   0   3  15      268.71      321.70     94.75 o 
   1   3  15       15.19        9.56     18.87 o 
   2   3  15      509.90      521.61     56.27 o 
   3   3  15       75.03      109.21     26.36 o 
   4   3  15      115.59      109.42     29.29 o 
  -4   4  15       10.16        0.00     37.26 o 
  -3   4  15       26.56        0.00     33.73 o 
  -2   4  15       20.13       31.50     33.38 o 
  -1   4  15      494.45      705.99    290.22 o 
   0   4  15       26.82       12.92     29.91 o 
   1   4  15      494.75      458.48     85.75 o 
   2   4  15       20.61       21.55     18.47 o 
   3   4  15       26.36       46.06     22.05 o 
   4   4  15       10.76        0.00     24.57 o 
  -4   5  15       52.48       81.88     44.42 o 
  -3   5  15        8.94       14.43     36.16 o 
  -2   5  15      263.31      332.38     96.08 o 
   0   5  15       27.64       48.04     38.95 o 
   1   5  15       73.29       95.24     22.66 o 
   2   5  15      262.85      237.95     34.99 o 
   3   5  15        8.68        0.00     24.50 o 
   4   5  15       52.63       69.94     25.69 o 
  -4   6  15        9.66        0.00     43.92 o 
  -3   6  15       52.56       70.86     53.66 o 
  -2   6  15       39.42       88.84     37.48 o 
  -1   6  15       32.23       69.71     37.49 o 
   0   6  15        4.47        7.54     23.09 o 
   1   6  15       33.60       33.11     34.24 o 
   2   6  15       37.97       11.72     26.56 o 
   3   6  15       52.71       88.84     23.82 o 
   4   6  15        9.39       18.48     24.62 o 
  -3   7  15        4.75       15.00     70.38 o 
  -2   7  15      126.63      332.93     64.07 o 
  -1   7  15       50.33      111.95     44.88 o 
   0   7  15      174.57      166.99     31.58 o 
   1   7  15       49.94       66.04     25.28 o 
   2   7  15      124.26      153.40     35.00 o 
   3   7  15        4.55       15.29     23.63 o 
  -3   8  15       14.00       31.27     49.32 o 
  -2   8  15        2.03        0.00     42.92 o 
  -1   8  15      140.02      288.39     65.46 o 
   0   8  15       31.58       24.49     23.37 o 
   1   8  15      140.97      104.63     36.06 o 
   2   8  15        2.31        5.53     28.55 o 
   3   8  15       13.65       25.68     27.27 o 
  -2   9  15       29.67       39.44     71.83 o 
  -1   9  15       16.87       56.14     61.70 o 
   0   9  15       24.04        3.12     26.43 o 
   1   9  15       16.34       33.54     28.70 o 
   2   9  15       30.01        0.00     30.81 o 
  -1  10  15       26.69       44.92     36.13 o 
   0  10  15        0.02        0.00     28.48 o 
   1  10  15       27.63        0.00     30.66 o 
   0   0  16        9.49       76.52     46.30 o 
   1   0  16        0.15       37.66     43.18 o 
   2   0  16       59.30       66.91     36.56 o 
   3   0  16        8.54       14.07     24.51 o 
   4   0  16       77.62       32.94     29.04 o 
  -4   1  16       61.92       19.28     28.75 o 
  -3   1  16       49.70       58.77     25.84 o 
  -2   1  16       73.83       67.43     27.48 o 
  -1   1  16       86.44      112.85     37.44 o 
   0   1  16      162.95      207.99     54.87 o 
   1   1  16       83.69       91.46     37.81 o 
   2   1  16       72.91       79.38     25.29 o 
   3   1  16       46.78       59.15     27.68 o 
   4   1  16       62.22       23.09     36.77 o 
  -4   2  16       18.34       18.18     39.11 o 
  -3   2  16       67.11       72.06     26.38 o 
  -2   2  16      170.49      132.36     40.84 o 
  -1   2  16        4.83       11.07     30.49 o 
   0   2  16      628.97      796.98    135.73 o 
   1   2  16        4.56        0.00     26.17 o 
   2   2  16      170.49      232.62     44.85 o 
   3   2  16       66.14       75.17     28.24 o 
   4   2  16       19.71        4.84     37.15 o 
  -4   3  16       66.27       46.76     35.61 o 
  -3   3  16       70.03       72.13     33.75 o 
  -2   3  16      124.56      149.46     38.36 o 
  -1   3  16       46.27       17.79     31.80 o 
   0   3  16      278.76      531.93    131.85 o 
   1   3  16       47.57       28.80     26.35 o 
   2   3  16      122.84       56.60     47.20 o 
   3   3  16       72.13       53.36     38.86 o 
   4   3  16       66.88      112.67     38.29 o 
  -4   4  16      127.63      140.42     46.66 o 
  -3   4  16      136.13      198.00     49.83 o 
  -2   4  16       33.52       74.50     35.94 o 
  -1   4  16       50.41       58.90     34.69 o 
   0   4  16      355.07      372.12     66.79 o 
   1   4  16       52.42       47.95     28.07 o 
   2   4  16       33.27        7.77     24.38 o 
   3   4  16      137.18      124.99     29.60 o 
   4   4  16      129.10      115.71     32.59 o 
  -3   5  16       18.61        5.65     38.98 o 
  -2   5  16       27.85       20.76     37.27 o 
  -1   5  16       13.44       24.17     35.16 o 
   0   5  16       95.34      131.35     65.81 o 
   1   5  16       13.36       15.65     29.35 o 
   2   5  16       27.24        8.80     28.50 o 
   3   5  16       19.08       19.83     24.10 o 
  -3   6  16       83.15       86.59     45.38 o 
  -2   6  16        9.83        2.96     38.21 o 
  -1   6  16       18.03       18.49     36.34 o 
   0   6  16      151.15      229.94     86.36 o 
   1   6  16       18.53        0.00     22.06 o 
   2   6  16       10.25        0.00     27.62 o 
   3   6  16       82.88       69.03     28.96 o 
  -3   7  16       17.93       25.90     47.28 o 
  -2   7  16       39.52       54.08     48.42 o 
  -1   7  16        6.94       37.09     42.22 o 
   0   7  16       87.69      153.44     44.76 o 
   1   7  16        7.10        0.00     24.73 o 
   2   7  16       40.23      133.89     32.65 o 
   3   7  16       18.68       49.31     32.41 o 
  -2   8  16       23.36      118.16     84.97 o 
  -1   8  16       29.23       37.87     57.53 o 
   0   8  16       81.78       97.71     40.66 o 
   1   8  16       28.76       16.38     27.92 o 
   2   8  16       23.90        0.00     31.72 o 
  -1   9  16        3.63        0.00     62.63 o 
   0   9  16      136.57        4.36     57.04 o 
   1   9  16        3.88        0.00     28.71 o 
   1   0  17      189.49      275.28     58.59 o 
   2   0  17        5.36        0.00     26.97 o 
   3   0  17        4.50        0.00     32.09 o 
   4   0  17        3.20        0.00     30.47 o 
  -4   1  17        9.52       10.08     30.01 o 
  -3   1  17       27.99        2.18     26.48 o 
  -2   1  17       84.31       95.94     41.56 o 
  -1   1  17       42.51       35.87     36.21 o 
   0   1  17      175.10      210.60     51.06 o 
   1   1  17       41.46       84.18     38.19 o 
   2   1  17       88.29      102.87     31.46 o 
   3   1  17       28.22        0.00     29.46 o 
   4   1  17       10.46        0.00     38.76 o 
  -3   2  17        3.06       25.10     26.46 o 
  -2   2  17       67.38       78.02     39.51 o 
  -1   2  17       22.67       86.13     38.37 o 
   0   2  17        0.11       43.19     35.64 o 
   1   2  17       22.32      123.29     43.97 o 
   2   2  17       65.74        5.10     29.98 o 
   3   2  17        3.10        0.00     28.83 o 
  -3   3  17        3.51        0.00     49.03 o 
  -2   3  17       42.91      102.77     39.84 o 
  -1   3  17      156.19      197.27     51.09 o 
   0   3  17        4.57        0.00     31.90 o 
   1   3  17      154.83      229.12     63.73 o 
   2   3  17       40.45       58.03     31.09 o 
   3   3  17        3.67        0.00     33.48 o 
  -3   4  17        9.93        0.00     67.14 o 
  -2   4  17      107.00       90.47     40.60 o 
  -1   4  17       25.07       73.59     72.18 o 
   0   4  17      105.59      158.97     65.58 o 
   1   4  17       25.25       35.40     33.61 o 
   3   4  17        9.92       13.54     29.00 o 
  -3   5  17       11.90        0.00     41.49 o 
  -2   5  17       21.98        3.62     38.01 o 
  -1   5  17      111.48      213.73     78.95 o 
   0   5  17        1.16       33.18     39.19 o 
   1   5  17      109.88      148.27     33.10 o 
   2   5  17       22.35       15.05     31.27 o 
   3   5  17       12.07        0.00     35.86 o 
  -2   6  17       66.25      119.88     45.22 o 
  -1   6  17      161.02      250.32     51.93 o 
   0   6  17       10.87        0.00     94.11 o 
   1   6  17      161.35      135.61     39.85 o 
   2   6  17       64.87        0.00     28.63 o 
  -2   7  17       18.87        4.04     62.92 o 
  -1   7  17       70.97       78.32     45.03 o 
   0   7  17        8.98        0.00     52.56 o 
   1   7  17       70.24       23.23     38.35 o 
   2   7  17       18.05        0.00     30.01 o 
   0   8  17        2.06       24.31     58.92 o 
   0   0  18        6.47        0.00     51.05 o 
   1   0  18        4.34       45.21     40.00 o 
   2   0  18        3.82        0.00     36.62 o 
   3   0  18       75.90       35.59     37.43 o 
  -3   1  18       15.28        0.00     35.57 o 
  -2   1  18       52.28       73.11     42.29 o 
  -1   1  18       14.74        9.36     53.08 o 
   0   1  18       76.32       91.44     43.92 o 
   1   1  18       15.69       21.49     39.49 o 
   2   1  18       51.87       65.26     43.98 o 
   3   1  18       16.27        5.58     36.00 o 
  -3   2  18       42.59       74.72     33.87 o 
  -2   2  18       16.63       48.62     75.42 o 
  -1   2  18        7.83        6.23     41.91 o 
   0   2  18       30.30        0.00     37.91 o 
   1   2  18        7.32       11.67     40.05 o 
   2   2  18       15.82        1.30     32.59 o 
   3   2  18       42.66       14.40     39.72 o 
  -3   3  18       17.99       54.82     44.32 o 
  -2   3  18       19.36       57.15     42.86 o 
  -1   3  18        7.92      118.89    171.21 o 
   0   3  18       20.91       27.62     37.95 o 
   1   3  18        7.96       23.03     43.93 o 
   2   3  18       19.21       20.18     34.05 o 
   3   3  18       18.80        0.00     37.35 o 
  -2   4  18       34.16       60.37     54.99 o 
  -1   4  18       12.03        0.00     45.67 o 
   0   4  18      180.60      280.20    101.00 o 
   1   4  18       11.49        2.71     46.05 o 
   2   4  18       34.15       19.89     90.66 o 
  -2   5  18       41.54        0.00     40.82 o 
  -1   5  18       25.18       47.46     43.63 o 
   0   5  18       30.48       29.75     43.61 o 
   1   5  18       24.21       55.80     62.74 o 
   2   5  18       41.70        8.75     43.83 o 
  -1   6  18        4.42       76.73     47.64 o 
   0   6  18      164.50      333.23    199.05 o 
   1   6  18        4.39       16.67     63.32 o 
   1   0  19      121.40      175.33     56.16 o 
   2   0  19       36.17       99.28     46.67 o 
  -2   1  19      104.46       85.99     50.70 o 
  -1   1  19      151.32      242.27     61.08 o 
   0   1  19        2.87       59.28     45.58 o 
   1   1  19      151.64      260.08    110.73 o 
   2   1  19      104.08      164.75     54.51 o 
  -2   2  19       73.32      149.31     75.01 o 
  -1   2  19       19.43       72.46     45.45 o 
   0   2  19        0.02       17.41     42.33 o 
   1   2  19       19.20        7.52     44.12 o 
   2   2  19       72.21      181.95     57.01 o 
  -1   3  19       82.62      150.69     53.71 o 
   0   3  19        5.31        3.32     42.83 o 
   1   3  19       82.91      160.01     57.34 o 
  -1   4  19       31.38       52.76     47.90 o 
   0   4  19       47.50      153.41     54.10 o 
   1   4  19       30.77      154.84     55.16 o 
                                                 
